# Supplementary material for: tert-Butyl 3-benzyl-3-[(E)-2-benzyl­idene-3-oxocyclo­pent­yl]-2-oxoindoline-1-carboxyl­ate
Source: Acta Crystallogr Sect E Struct Rep Online. 2011 Mar 12;67(Pt 4):o858. doi: 10.1107/S160053681100691X (PMC3099990; doi:10.1107/S160053681100691X)
Supplement: Supplementary file 1 [file e-67-0o858-sup1.cif]

##############################################################################
###                                                                        ###
###        Electronic paper (Acta Crystallographica Section E)             ###
###                                                                        ###
##############################################################################
#                                                                            #
# This CIF contains the data in a paper accepted for publication in Acta     #
# Crystallographica Section E. It conforms to the requirements of Notes      #
# for Authors for Section E, and has been peer reviewed under the auspices   #
# of the IUCr Commission on Journals.                                        #
#                                                                            #
# Full details of the Crystallographic Information File format               #
# are given in the paper "The Crystallographic Information File (CIF):       #
# a New Standard Archive File for Crystallography" by S. R. Hall, F. H.      #
# Allen and I. D. Brown [Acta Cryst. (1991), A47, 655-685].                  #
#                                                                            #
# The current version of the core CIF dictionary is obtainable from          #
# ftp://ftp.iucr.org/pub/cif_core.dic. The current version number is 2.4.    #
#                                                                            #
# Software is freely available for graphical display of the structure(s) in  #
# this CIF.  For information consult the CIF home page http://www.iucr.org/  #
# cif/home.html                                                              #
#                                                                            #
# This file may be used for bona fide research purposes within the           #
# scientific community so long as proper attribution is given to the journal # 
# article from which it was obtained.                                        #
#                                                                            #
##############################################################################
                                             
data_I
_audit_creation_method     SHELXL-97
_chemical_name_systematic
;
<i>tert</i>-Butyl 3-benzyl-3-[(<i>E</i>)-2-benzylidene-3-oxocyclopentyl]-2-
oxoindoline-1-carboxylate
;
_chemical_name_common     ?
_chemical_formula_moiety     'C32 H31 N O4'
_chemical_formula_sum     'C32 H31 N O4'
_chemical_formula_iupac     'C32 H31 N O4'
_chemical_formula_weight     493.58
_chemical_melting_point     ?
_symmetry_cell_setting     orthorhombic
_symmetry_space_group_name_H-M     'P 21 21 21'
_symmetry_space_group_name_Hall     'P 2ac 2ab'
loop_
    _symmetry_equiv_pos_as_xyz
    'x, y, z'
    '-x+1/2, -y, z+1/2'
    '-x, y+1/2, -z+1/2'
    'x+1/2, -y+1/2, -z'
_cell_length_a     7.8695(16)
_cell_length_b     11.893(2)
_cell_length_c     28.346(6)
_cell_angle_alpha     90.00
_cell_angle_beta     90.00
_cell_angle_gamma     90.00
_cell_volume     2652.9(9)
_cell_formula_units_Z     4
_cell_measurement_reflns_used     7550
_cell_measurement_theta_min     1.4368
_cell_measurement_theta_max     26.0201
_cell_measurement_temperature     173(2)
_exptl_crystal_description     'block'
_exptl_crystal_colour     'Colorless'
_exptl_crystal_size_max     0.35
_exptl_crystal_size_mid     0.26
_exptl_crystal_size_min     0.12
_exptl_crystal_density_diffrn     1.236
_exptl_crystal_density_meas     ?
_exptl_crystal_density_method     'not measured'
_exptl_crystal_F_000     1048
_exptl_absorpt_coefficient_mu     0.081
_exptl_absorpt_correction_type     multi-scan
_exptl_absorpt_process_details     '(CrystalClear; Rigaku, 2008)'
_exptl_absorpt_correction_T_min     0.5249
_exptl_absorpt_correction_T_max     1.0000
_exptl_special_details
;
;
_diffrn_ambient_temperature     173(2)
_diffrn_radiation_type     MoK\a
_diffrn_radiation_wavelength     0.71073
_diffrn_radiation_source     'Rotating Anode'
_diffrn_radiation_monochromator     'Confocal'
_diffrn_measurement_device_type     'Rigaku Saturn724+'
_diffrn_measurement_method     '\w scans at fixed \c = 45\%'
_diffrn_detector_area_resol_mean     28.5714
_diffrn_reflns_number     9151
_diffrn_reflns_av_R_equivalents     0.0881
_diffrn_reflns_av_sigmaI/netI     0.0649
_diffrn_reflns_theta_min     1.86
_diffrn_reflns_theta_max     26.02
_diffrn_reflns_theta_full     26.02
_diffrn_measured_fraction_theta_max     0.991
_diffrn_measured_fraction_theta_full     0.991
_diffrn_reflns_limit_h_min     -9
_diffrn_reflns_limit_h_max     6
_diffrn_reflns_limit_k_min     -14
_diffrn_reflns_limit_k_max     14
_diffrn_reflns_limit_l_min     -18
_diffrn_reflns_limit_l_max     34
_diffrn_standards_number     ?
_diffrn_standards_interval_count     ?
_diffrn_standards_interval_time     ?
_diffrn_standards_decay_%     ?
_refine_special_details
;
Refinement of <i>F</i>^2^ against ALL reflections. The weighted <i>R</i>-factor
<i>wR</i> and goodness of fit <i>S</i> are based on <i>F</i>^2^, conventional
<i>R</i>-factors <i>R</i> are based on <i>F</i>, with <i>F</i> set to zero for
negative <i>F</i>^2^. The threshold expression of <i>F</i>^2^ >
\s(<i>F</i>^2^) is used only for calculating <i>R</i>-factors(gt) <i>etc</i>.
and is not relevant to the choice of reflections for refinement.
<i>R</i>-factors based on <i>F</i>^2^ are statistically about twice as large
as those based on <i>F</i>, and <i>R</i>- factors based on ALL data will be
even larger.
;
_reflns_number_total     2967
_reflns_number_gt     2651
_reflns_threshold_expression     I>2sigma(I)
_refine_ls_structure_factor_coef     Fsqd
_refine_ls_matrix_type     full
_refine_ls_R_factor_all     0.0624
_refine_ls_R_factor_gt     0.0549
_refine_ls_wR_factor_gt     0.1275
_refine_ls_wR_factor_ref     0.1316
_refine_ls_goodness_of_fit_ref     1.052
_refine_ls_restrained_S_all     1.052
_refine_ls_number_reflns     2967
_refine_ls_number_parameters     334
_refine_ls_number_restraints     0
_refine_ls_hydrogen_treatment     constr
_refine_ls_weighting_scheme     calc
_refine_ls_weighting_details
         'calc w=1/[\s^2^(Fo^2^)+(0.0628P)^2^+0.4619P] where P=(Fo^2^+2Fc^2^)/3'
_atom_sites_solution_hydrogens     geom
_atom_sites_solution_primary     direct
_atom_sites_solution_secondary     difmap
_refine_ls_shift/su_max     0.000
_refine_ls_shift/su_mean     0.000
_refine_diff_density_max     0.198
_refine_diff_density_min     -0.226
_refine_ls_extinction_method     none
_refine_ls_extinction_coef     ?
loop_
    _atom_type_symbol
    _atom_type_description
    _atom_type_scat_dispersion_real
    _atom_type_scat_dispersion_imag
    _atom_type_scat_source
    'C' 'C' 0.0033 0.0016
                         'International Tables Vol C Tables 4.2.6.8 and 6.1.1.4'
    'H' 'H' 0.0000 0.0000
                         'International Tables Vol C Tables 4.2.6.8 and 6.1.1.4'
    'N' 'N' 0.0061 0.0033
                         'International Tables Vol C Tables 4.2.6.8 and 6.1.1.4'
    'O' 'O' 0.0106 0.0060
                         'International Tables Vol C Tables 4.2.6.8 and 6.1.1.4'
_computing_data_collection     'CrystalClear (Rigaku, 2008)'
_computing_cell_refinement     'CrystalClear (Rigaku, 2008)'
_computing_data_reduction     'CrystalClear (Rigaku, 2008)'
_computing_structure_solution     'SHELXS97 (Sheldrick, 2008)'
_computing_structure_refinement     'SHELXL97 (Sheldrick, 2008)'
_computing_molecular_graphics     'SHELXL97 (Sheldrick, 2008)'
_computing_publication_material     'SHELXTL (Sheldrick, 2008)'
loop_
    _atom_site_type_symbol
    _atom_site_label
    _atom_site_fract_x
    _atom_site_fract_y
    _atom_site_fract_z
    _atom_site_U_iso_or_equiv
    _atom_site_adp_type
    _atom_site_calc_flag
    _atom_site_refinement_flags
    _atom_site_occupancy
    _atom_site_disorder_assembly
    _atom_site_disorder_group
    O O1 0.1446(3) 0.51425(19) 0.50716(6) 0.0331(5) Uani d . 1 . .
    O O2 0.1567(4) 0.6816(2) 0.46945(7) 0.0458(7) Uani d . 1 . .
    O O3 0.1853(3) 0.66366(19) 0.37455(7) 0.0341(5) Uani d . 1 . .
    O O4 -0.0170(4) 0.7532(2) 0.26192(8) 0.0484(7) Uani d . 1 . .
    N N1 0.1590(3) 0.5157(2) 0.42829(7) 0.0247(5) Uani d . 1 . .
    C C1 0.2941(6) 0.6257(4) 0.56693(13) 0.0553(11) Uani d . 1 . .
    H H1A 0.3020 0.6934 0.5474 0.083 Uiso calc R 1 . .
    H H1B 0.3916 0.5767 0.5605 0.083 Uiso calc R 1 . .
    H H1C 0.2941 0.6471 0.6003 0.083 Uiso calc R 1 . .
    C C2 -0.0256(6) 0.6350(4) 0.55892(11) 0.0488(10) Uani d . 1 . .
    H H2A -0.0119 0.7023 0.5393 0.073 Uiso calc R 1 . .
    H H2B -0.0437 0.6574 0.5918 0.073 Uiso calc R 1 . .
    H H2C -0.1238 0.5918 0.5478 0.073 Uiso calc R 1 . .
    C C3 0.1162(7) 0.4580(3) 0.58547(10) 0.0559(12) Uani d . 1 . .
    H H3A 0.0102 0.4189 0.5776 0.084 Uiso calc R 1 . .
    H H3B 0.1154 0.4786 0.6189 0.084 Uiso calc R 1 . .
    H H3C 0.2129 0.4083 0.5791 0.084 Uiso calc R 1 . .
    C C4 0.1317(5) 0.5638(3) 0.55551(9) 0.0381(9) Uani d . 1 . .
    C C5 0.1538(4) 0.5817(3) 0.46984(9) 0.0302(7) Uani d . 1 . .
    C C6 0.1527(4) 0.3956(3) 0.42408(9) 0.0248(6) Uani d . 1 . .
    C C7 0.1196(4) 0.3132(3) 0.45733(9) 0.0316(7) Uani d . 1 . .
    H H7A 0.1044 0.3320 0.4896 0.038 Uiso calc R 1 . .
    C C8 0.1092(5) 0.2022(3) 0.44210(10) 0.0335(8) Uani d . 1 . .
    H H8A 0.0869 0.1449 0.4646 0.040 Uiso calc R 1 . .
    C C9 0.1304(5) 0.1729(3) 0.39534(10) 0.0368(8) Uani d . 1 . .
    H H9A 0.1213 0.0965 0.3858 0.044 Uiso calc R 1 . .
    C C10 0.1651(5) 0.2567(3) 0.36226(9) 0.0291(7) Uani d . 1 . .
    H H10A 0.1804 0.2379 0.3300 0.035 Uiso calc R 1 . .
    C C11 0.1771(4) 0.3667(3) 0.37675(9) 0.0252(6) Uani d . 1 . .
    C C12 0.2152(4) 0.4694(3) 0.34814(9) 0.0241(6) Uani d . 1 . .
    C C13 0.1835(4) 0.5643(3) 0.38325(9) 0.0250(6) Uani d . 1 . .
    C C14 0.4084(4) 0.4752(3) 0.33532(9) 0.0262(6) Uani d . 1 . .
    H H14A 0.4353 0.4136 0.3131 0.031 Uiso calc R 1 . .
    H H14B 0.4312 0.5472 0.3190 0.031 Uiso calc R 1 . .
    C C15 0.5246(4) 0.4662(3) 0.37767(9) 0.0270(6) Uani d . 1 . .
    C C16 0.5679(5) 0.5611(3) 0.40327(11) 0.0352(8) Uani d . 1 . .
    H H16A 0.5254 0.6324 0.3939 0.042 Uiso calc R 1 . .
    C C17 0.6733(5) 0.5529(3) 0.44273(11) 0.0384(8) Uani d . 1 . .
    H H17A 0.7012 0.6183 0.4603 0.046 Uiso calc R 1 . .
    C C18 0.7361(5) 0.4508(3) 0.45593(11) 0.0376(8) Uani d . 1 . .
    H H18A 0.8081 0.4454 0.4827 0.045 Uiso calc R 1 . .
    C C19 0.6955(5) 0.3543(3) 0.43046(11) 0.0370(8) Uani d . 1 . .
    H H19A 0.7404 0.2834 0.4395 0.044 Uiso calc R 1 . .
    C C20 0.5884(4) 0.3630(3) 0.39157(10) 0.0303(7) Uani d . 1 . .
    H H20A 0.5588 0.2973 0.3744 0.036 Uiso calc R 1 . .
    C C21 0.1013(4) 0.4759(3) 0.30321(8) 0.0249(6) Uani d . 1 . .
    H H21A 0.1178 0.4061 0.2841 0.030 Uiso calc R 1 . .
    C C22 -0.0884(4) 0.4869(3) 0.31628(11) 0.0350(8) Uani d . 1 . .
    H H22A -0.1590 0.4424 0.2942 0.042 Uiso calc R 1 . .
    H H22B -0.1081 0.4587 0.3487 0.042 Uiso calc R 1 . .
    C C23 -0.1352(4) 0.6112(3) 0.31313(11) 0.0365(8) Uani d . 1 . .
    H H23A -0.2516 0.6207 0.3005 0.044 Uiso calc R 1 . .
    H H23B -0.1289 0.6473 0.3446 0.044 Uiso calc R 1 . .
    C C24 -0.0066(4) 0.6608(3) 0.28029(9) 0.0332(7) Uani d . 1 . .
    C C25 0.1313(4) 0.5785(3) 0.27179(9) 0.0247(6) Uani d . 1 . .
    C C26 0.2475(4) 0.5990(3) 0.23824(9) 0.0292(7) Uani d . 1 . .
    H H26A 0.2390 0.6701 0.2231 0.035 Uiso calc R 1 . .
    C C27 0.3871(4) 0.5258(3) 0.22173(9) 0.0272(7) Uani d . 1 . .
    C C28 0.3654(5) 0.4114(3) 0.21275(9) 0.0341(8) Uani d . 1 . .
    H H28A 0.2567 0.3780 0.2167 0.041 Uiso calc R 1 . .
    C C29 0.5013(5) 0.3463(3) 0.19813(10) 0.0377(8) Uani d . 1 . .
    H H29A 0.4844 0.2687 0.1918 0.045 Uiso calc R 1 . .
    C C30 0.6608(5) 0.3924(3) 0.19263(10) 0.0380(8) Uani d . 1 . .
    H H30A 0.7540 0.3469 0.1832 0.046 Uiso calc R 1 . .
    C C31 0.6829(5) 0.5059(3) 0.20108(10) 0.0370(8) Uani d . 1 . .
    H H31A 0.7923 0.5386 0.1974 0.044 Uiso calc R 1 . .
    C C32 0.5480(4) 0.5724(3) 0.21471(9) 0.0322(8) Uani d . 1 . .
    H H32A 0.5647 0.6507 0.2194 0.039 Uiso calc R 1 . .
loop_
    _atom_site_aniso_label
    _atom_site_aniso_U_11
    _atom_site_aniso_U_22
    _atom_site_aniso_U_33
    _atom_site_aniso_U_12
    _atom_site_aniso_U_13
    _atom_site_aniso_U_23
    O1 0.0538(14) 0.0263(12) 0.0191(8) 0.0018(12) 0.0009(9) -0.0037(8)
    O2 0.082(2) 0.0251(14) 0.0307(10) -0.0009(14) 0.0073(12) -0.0026(9)
    O3 0.0499(15) 0.0230(12) 0.0293(9) -0.0013(11) 0.0010(10) 0.0023(9)
    O4 0.0520(16) 0.0397(16) 0.0535(14) 0.0141(14) 0.0082(13) 0.0196(12)
    N1 0.0321(14) 0.0203(13) 0.0218(10) -0.0001(12) 0.0004(10) 0.0006(9)
    C1 0.076(3) 0.048(3) 0.0428(18) -0.004(2) -0.0177(19) -0.0079(18)
    C2 0.068(3) 0.045(2) 0.0335(15) 0.007(2) 0.0099(16) -0.0113(16)
    C3 0.110(4) 0.036(2) 0.0212(14) 0.001(3) 0.0062(18) -0.0010(14)
    C4 0.064(2) 0.0310(18) 0.0191(12) 0.0043(19) -0.0019(14) -0.0052(12)
    C5 0.0381(19) 0.0288(19) 0.0237(13) 0.0013(15) 0.0017(13) -0.0013(11)
    C6 0.0274(16) 0.0228(16) 0.0242(12) 0.0024(14) -0.0005(12) 0.0012(11)
    C7 0.043(2) 0.0315(18) 0.0207(12) -0.0003(16) 0.0026(12) 0.0037(11)
    C8 0.049(2) 0.0223(16) 0.0293(13) -0.0013(17) -0.0012(14) 0.0100(12)
    C9 0.054(2) 0.0247(18) 0.0318(14) -0.0017(17) -0.0003(15) 0.0000(13)
    C10 0.0405(19) 0.0249(16) 0.0221(12) 0.0023(15) 0.0026(13) 0.0004(11)
    C11 0.0259(16) 0.0255(17) 0.0242(12) -0.0002(14) -0.0001(12) 0.0014(11)
    C12 0.0260(15) 0.0254(17) 0.0210(12) 0.0008(13) 0.0015(11) 0.0004(11)
    C13 0.0290(16) 0.0248(17) 0.0213(12) 0.0002(14) 0.0009(11) 0.0020(11)
    C14 0.0290(15) 0.0266(16) 0.0231(11) 0.0021(14) 0.0004(11) 0.0035(11)
    C15 0.0267(15) 0.0293(17) 0.0249(12) -0.0001(14) 0.0054(11) 0.0031(12)
    C16 0.0367(19) 0.0313(19) 0.0376(15) 0.0008(16) -0.0026(14) 0.0036(14)
    C17 0.042(2) 0.036(2) 0.0379(16) -0.0098(18) -0.0070(15) -0.0027(14)
    C18 0.0364(19) 0.042(2) 0.0346(15) -0.0053(17) -0.0077(14) 0.0086(14)
    C19 0.0358(19) 0.033(2) 0.0417(16) -0.0011(17) -0.0043(14) 0.0122(14)
    C20 0.0325(17) 0.0247(17) 0.0337(14) -0.0007(15) -0.0009(13) 0.0019(12)
    C21 0.0305(16) 0.0230(16) 0.0211(11) -0.0020(14) 0.0011(11) 0.0021(10)
    C22 0.0321(17) 0.040(2) 0.0333(13) -0.0024(16) -0.0023(13) 0.0053(14)
    C23 0.0325(19) 0.040(2) 0.0367(14) 0.0036(17) 0.0016(13) 0.0073(14)
    C24 0.0347(18) 0.038(2) 0.0263(12) 0.0012(17) -0.0016(12) 0.0075(13)
    C25 0.0288(16) 0.0253(16) 0.0200(11) -0.0006(13) -0.0015(11) 0.0015(10)
    C26 0.0380(18) 0.0260(17) 0.0237(12) -0.0022(15) -0.0013(12) 0.0045(11)
    C27 0.0352(17) 0.0280(17) 0.0184(11) 0.0012(15) 0.0039(11) 0.0051(11)
    C28 0.047(2) 0.0288(18) 0.0267(14) -0.0082(17) 0.0071(14) 0.0011(12)
    C29 0.052(2) 0.031(2) 0.0301(13) -0.0011(18) 0.0061(15) -0.0014(13)
    C30 0.046(2) 0.039(2) 0.0292(14) 0.0069(18) 0.0035(14) 0.0000(14)
    C31 0.0362(18) 0.042(2) 0.0325(14) -0.0014(17) 0.0020(13) 0.0014(14)
    C32 0.043(2) 0.0274(18) 0.0257(13) -0.0058(15) 0.0040(13) 0.0018(11)
_geom_special_details
;
All e.s.d.'s (except the e.s.d. in the dihedral angle between two l.s. planes)
are estimated using the full covariance matrix. The cell e.s.d.'s are taken
into account individually in the estimation of e.s.d.'s in distances, angles
and torsion angles; correlations between e.s.d.'s in cell parameters are only
used when they are defined by crystal symmetry. An approximate (isotropic)
treatment of cell e.s.d.'s is used for estimating e.s.d.'s involving l.s.
planes.
;
loop_
    _geom_bond_atom_site_label_1
    _geom_bond_atom_site_label_2
    _geom_bond_site_symmetry_2
    _geom_bond_distance
    _geom_bond_publ_flag
    O1 C5 . 1.330(4) ?
    O1 C4 . 1.495(3) ?
    O2 C5 . 1.188(4) ?
    O3 C13 . 1.207(4) ?
    O4 C24 . 1.219(4) ?
    N1 C13 . 1.415(3) ?
    N1 C5 . 1.416(4) ?
    N1 C6 . 1.434(4) ?
    C1 C4 . 1.510(6) ?
    C1 H1A . 0.9800 ?
    C1 H1B . 0.9800 ?
    C1 H1C . 0.9800 ?
    C2 C4 . 1.503(6) ?
    C2 H2A . 0.9800 ?
    C2 H2B . 0.9800 ?
    C2 H2C . 0.9800 ?
    C3 C4 . 1.523(5) ?
    C3 H3A . 0.9800 ?
    C3 H3B . 0.9800 ?
    C3 H3C . 0.9800 ?
    C6 C7 . 1.384(4) ?
    C6 C11 . 1.398(4) ?
    C7 C8 . 1.391(5) ?
    C7 H7A . 0.9500 ?
    C8 C9 . 1.381(4) ?
    C8 H8A . 0.9500 ?
    C9 C10 . 1.396(4) ?
    C9 H9A . 0.9500 ?
    C10 C11 . 1.375(4) ?
    C10 H10A . 0.9500 ?
    C11 C12 . 1.496(4) ?
    C12 C13 . 1.526(4) ?
    C12 C21 . 1.560(4) ?
    C12 C14 . 1.564(4) ?
    C14 C15 . 1.513(4) ?
    C14 H14A . 0.9900 ?
    C14 H14B . 0.9900 ?
    C15 C20 . 1.383(4) ?
    C15 C16 . 1.384(5) ?
    C16 C17 . 1.396(4) ?
    C16 H16A . 0.9500 ?
    C17 C18 . 1.363(5) ?
    C17 H17A . 0.9500 ?
    C18 C19 . 1.393(5) ?
    C18 H18A . 0.9500 ?
    C19 C20 . 1.391(4) ?
    C19 H19A . 0.9500 ?
    C20 H20A . 0.9500 ?
    C21 C25 . 1.529(4) ?
    C21 C22 . 1.544(5) ?
    C21 H21A . 1.0000 ?
    C22 C23 . 1.526(5) ?
    C22 H22A . 0.9900 ?
    C22 H22B . 0.9900 ?
    C23 C24 . 1.496(5) ?
    C23 H23A . 0.9900 ?
    C23 H23B . 0.9900 ?
    C24 C25 . 1.481(5) ?
    C25 C26 . 1.342(4) ?
    C26 C27 . 1.478(4) ?
    C26 H26A . 0.9500 ?
    C27 C28 . 1.395(4) ?
    C27 C32 . 1.396(5) ?
    C28 C29 . 1.384(5) ?
    C28 H28A . 0.9500 ?
    C29 C30 . 1.379(5) ?
    C29 H29A . 0.9500 ?
    C30 C31 . 1.382(5) ?
    C30 H30A . 0.9500 ?
    C31 C32 . 1.379(5) ?
    C31 H31A . 0.9500 ?
    C32 H32A . 0.9500 ?
loop_
    _geom_angle_atom_site_label_1
    _geom_angle_atom_site_label_2
    _geom_angle_atom_site_label_3
    _geom_angle_site_symmetry_1
    _geom_angle_site_symmetry_3
    _geom_angle
    _geom_angle_publ_flag
    C5 O1 C4 . . 119.7(2) ?
    C13 N1 C5 . . 121.9(3) ?
    C13 N1 C6 . . 109.7(2) ?
    C5 N1 C6 . . 128.3(2) ?
    C4 C1 H1A . . 109.5 ?
    C4 C1 H1B . . 109.5 ?
    H1A C1 H1B . . 109.5 ?
    C4 C1 H1C . . 109.5 ?
    H1A C1 H1C . . 109.5 ?
    H1B C1 H1C . . 109.5 ?
    C4 C2 H2A . . 109.5 ?
    C4 C2 H2B . . 109.5 ?
    H2A C2 H2B . . 109.5 ?
    C4 C2 H2C . . 109.5 ?
    H2A C2 H2C . . 109.5 ?
    H2B C2 H2C . . 109.5 ?
    C4 C3 H3A . . 109.5 ?
    C4 C3 H3B . . 109.5 ?
    H3A C3 H3B . . 109.5 ?
    C4 C3 H3C . . 109.5 ?
    H3A C3 H3C . . 109.5 ?
    H3B C3 H3C . . 109.5 ?
    O1 C4 C2 . . 109.7(3) ?
    O1 C4 C1 . . 109.3(3) ?
    C2 C4 C1 . . 114.1(3) ?
    O1 C4 C3 . . 101.0(2) ?
    C2 C4 C3 . . 111.3(3) ?
    C1 C4 C3 . . 110.6(3) ?
    O2 C5 O1 . . 127.7(3) ?
    O2 C5 N1 . . 123.1(3) ?
    O1 C5 N1 . . 109.2(3) ?
    C7 C6 C11 . . 120.4(3) ?
    C7 C6 N1 . . 130.9(3) ?
    C11 C6 N1 . . 108.6(2) ?
    C6 C7 C8 . . 118.1(3) ?
    C6 C7 H7A . . 120.9 ?
    C8 C7 H7A . . 120.9 ?
    C9 C8 C7 . . 122.1(3) ?
    C9 C8 H8A . . 119.0 ?
    C7 C8 H8A . . 119.0 ?
    C8 C9 C10 . . 119.2(3) ?
    C8 C9 H9A . . 120.4 ?
    C10 C9 H9A . . 120.4 ?
    C11 C10 C9 . . 119.5(3) ?
    C11 C10 H10A . . 120.2 ?
    C9 C10 H10A . . 120.2 ?
    C10 C11 C6 . . 120.7(3) ?
    C10 C11 C12 . . 128.9(2) ?
    C6 C11 C12 . . 110.3(3) ?
    C11 C12 C13 . . 102.6(2) ?
    C11 C12 C21 . . 111.6(2) ?
    C13 C12 C21 . . 113.7(2) ?
    C11 C12 C14 . . 110.9(2) ?
    C13 C12 C14 . . 106.1(2) ?
    C21 C12 C14 . . 111.5(2) ?
    O3 C13 N1 . . 125.9(3) ?
    O3 C13 C12 . . 126.1(2) ?
    N1 C13 C12 . . 108.0(2) ?
    C15 C14 C12 . . 113.6(2) ?
    C15 C14 H14A . . 108.9 ?
    C12 C14 H14A . . 108.9 ?
    C15 C14 H14B . . 108.9 ?
    C12 C14 H14B . . 108.9 ?
    H14A C14 H14B . . 107.7 ?
    C20 C15 C16 . . 119.0(3) ?
    C20 C15 C14 . . 120.6(3) ?
    C16 C15 C14 . . 120.4(3) ?
    C15 C16 C17 . . 120.6(3) ?
    C15 C16 H16A . . 119.7 ?
    C17 C16 H16A . . 119.7 ?
    C18 C17 C16 . . 119.8(3) ?
    C18 C17 H17A . . 120.1 ?
    C16 C17 H17A . . 120.1 ?
    C17 C18 C19 . . 120.6(3) ?
    C17 C18 H18A . . 119.7 ?
    C19 C18 H18A . . 119.7 ?
    C20 C19 C18 . . 119.2(3) ?
    C20 C19 H19A . . 120.4 ?
    C18 C19 H19A . . 120.4 ?
    C15 C20 C19 . . 120.7(3) ?
    C15 C20 H20A . . 119.6 ?
    C19 C20 H20A . . 119.6 ?
    C25 C21 C22 . . 102.8(3) ?
    C25 C21 C12 . . 115.3(2) ?
    C22 C21 C12 . . 111.4(2) ?
    C25 C21 H21A . . 109.1 ?
    C22 C21 H21A . . 109.1 ?
    C12 C21 H21A . . 109.1 ?
    C23 C22 C21 . . 107.5(3) ?
    C23 C22 H22A . . 110.2 ?
    C21 C22 H22A . . 110.2 ?
    C23 C22 H22B . . 110.2 ?
    C21 C22 H22B . . 110.2 ?
    H22A C22 H22B . . 108.5 ?
    C24 C23 C22 . . 104.8(3) ?
    C24 C23 H23A . . 110.8 ?
    C22 C23 H23A . . 110.8 ?
    C24 C23 H23B . . 110.8 ?
    C22 C23 H23B . . 110.8 ?
    H23A C23 H23B . . 108.9 ?
    O4 C24 C25 . . 125.2(3) ?
    O4 C24 C23 . . 125.2(3) ?
    C25 C24 C23 . . 109.6(3) ?
    C26 C25 C24 . . 119.6(3) ?
    C26 C25 C21 . . 131.5(3) ?
    C24 C25 C21 . . 108.6(2) ?
    C25 C26 C27 . . 128.6(3) ?
    C25 C26 H26A . . 115.7 ?
    C27 C26 H26A . . 115.7 ?
    C28 C27 C32 . . 118.2(3) ?
    C28 C27 C26 . . 122.8(3) ?
    C32 C27 C26 . . 119.0(3) ?
    C29 C28 C27 . . 120.4(3) ?
    C29 C28 H28A . . 119.8 ?
    C27 C28 H28A . . 119.8 ?
    C30 C29 C28 . . 121.0(3) ?
    C30 C29 H29A . . 119.5 ?
    C28 C29 H29A . . 119.5 ?
    C29 C30 C31 . . 118.9(4) ?
    C29 C30 H30A . . 120.6 ?
    C31 C30 H30A . . 120.6 ?
    C32 C31 C30 . . 120.8(4) ?
    C32 C31 H31A . . 119.6 ?
    C30 C31 H31A . . 119.6 ?
    C31 C32 C27 . . 120.7(3) ?
    C31 C32 H32A . . 119.6 ?
    C27 C32 H32A . . 119.6 ?
loop_
    _geom_torsion_atom_site_label_1
    _geom_torsion_atom_site_label_2
    _geom_torsion_atom_site_label_3
    _geom_torsion_atom_site_label_4
    _geom_torsion_site_symmetry_1
    _geom_torsion_site_symmetry_2
    _geom_torsion_site_symmetry_3
    _geom_torsion_site_symmetry_4
    _geom_torsion
    _geom_torsion_publ_flag
    C5 O1 C4 C2 . . . . 59.8(4) ?
    C5 O1 C4 C1 . . . . -66.0(4) ?
    C5 O1 C4 C3 . . . . 177.4(3) ?
    C4 O1 C5 O2 . . . . 1.7(6) ?
    C4 O1 C5 N1 . . . . -178.0(3) ?
    C13 N1 C5 O2 . . . . 5.8(6) ?
    C6 N1 C5 O2 . . . . -178.5(4) ?
    C13 N1 C5 O1 . . . . -174.5(3) ?
    C6 N1 C5 O1 . . . . 1.2(5) ?
    C13 N1 C6 C7 . . . . -174.9(3) ?
    C5 N1 C6 C7 . . . . 8.9(6) ?
    C13 N1 C6 C11 . . . . 1.4(4) ?
    C5 N1 C6 C11 . . . . -174.7(3) ?
    C11 C6 C7 C8 . . . . -0.9(5) ?
    N1 C6 C7 C8 . . . . 175.1(3) ?
    C6 C7 C8 C9 . . . . -0.2(5) ?
    C7 C8 C9 C10 . . . . 0.7(6) ?
    C8 C9 C10 C11 . . . . -0.2(5) ?
    C9 C10 C11 C6 . . . . -0.8(5) ?
    C9 C10 C11 C12 . . . . 179.1(3) ?
    C7 C6 C11 C10 . . . . 1.4(5) ?
    N1 C6 C11 C10 . . . . -175.4(3) ?
    C7 C6 C11 C12 . . . . -178.5(3) ?
    N1 C6 C11 C12 . . . . 4.7(4) ?
    C10 C11 C12 C13 . . . . 171.8(3) ?
    C6 C11 C12 C13 . . . . -8.3(3) ?
    C10 C11 C12 C21 . . . . 49.8(4) ?
    C6 C11 C12 C21 . . . . -130.3(3) ?
    C10 C11 C12 C14 . . . . -75.3(4) ?
    C6 C11 C12 C14 . . . . 104.6(3) ?
    C5 N1 C13 O3 . . . . -7.8(5) ?
    C6 N1 C13 O3 . . . . 175.8(3) ?
    C5 N1 C13 C12 . . . . 169.7(3) ?
    C6 N1 C13 C12 . . . . -6.7(3) ?
    C11 C12 C13 O3 . . . . -173.6(3) ?
    C21 C12 C13 O3 . . . . -53.0(4) ?
    C14 C12 C13 O3 . . . . 70.0(4) ?
    C11 C12 C13 N1 . . . . 9.0(3) ?
    C21 C12 C13 N1 . . . . 129.6(3) ?
    C14 C12 C13 N1 . . . . -107.5(3) ?
    C11 C12 C14 C15 . . . . -53.5(3) ?
    C13 C12 C14 C15 . . . . 57.2(3) ?
    C21 C12 C14 C15 . . . . -178.5(3) ?
    C12 C14 C15 C20 . . . . 93.2(3) ?
    C12 C14 C15 C16 . . . . -86.4(4) ?
    C20 C15 C16 C17 . . . . -0.5(5) ?
    C14 C15 C16 C17 . . . . 179.2(3) ?
    C15 C16 C17 C18 . . . . 0.8(5) ?
    C16 C17 C18 C19 . . . . -0.2(5) ?
    C17 C18 C19 C20 . . . . -0.7(5) ?
    C16 C15 C20 C19 . . . . -0.4(5) ?
    C14 C15 C20 C19 . . . . 179.9(3) ?
    C18 C19 C20 C15 . . . . 1.0(5) ?
    C11 C12 C21 C25 . . . . 179.9(2) ?
    C13 C12 C21 C25 . . . . 64.5(3) ?
    C14 C12 C21 C25 . . . . -55.4(3) ?
    C11 C12 C21 C22 . . . . 63.3(3) ?
    C13 C12 C21 C22 . . . . -52.1(4) ?
    C14 C12 C21 C22 . . . . -172.0(3) ?
    C25 C21 C22 C23 . . . . -25.9(3) ?
    C12 C21 C22 C23 . . . . 98.1(3) ?
    C21 C22 C23 C24 . . . . 23.3(3) ?
    C22 C23 C24 O4 . . . . 166.2(3) ?
    C22 C23 C24 C25 . . . . -11.2(3) ?
    O4 C24 C25 C26 . . . . -6.9(5) ?
    C23 C24 C25 C26 . . . . 170.5(3) ?
    O4 C24 C25 C21 . . . . 177.5(3) ?
    C23 C24 C25 C21 . . . . -5.1(3) ?
    C22 C21 C25 C26 . . . . -156.1(3) ?
    C12 C21 C25 C26 . . . . 82.6(4) ?
    C22 C21 C25 C24 . . . . 18.9(3) ?
    C12 C21 C25 C24 . . . . -102.5(3) ?
    C24 C25 C26 C27 . . . . -175.3(3) ?
    C21 C25 C26 C27 . . . . -0.8(5) ?
    C25 C26 C27 C28 . . . . 44.4(4) ?
    C25 C26 C27 C32 . . . . -135.6(3) ?
    C32 C27 C28 C29 . . . . 1.1(4) ?
    C26 C27 C28 C29 . . . . -178.9(3) ?
    C27 C28 C29 C30 . . . . 0.8(4) ?
    C28 C29 C30 C31 . . . . -1.3(5) ?
    C29 C30 C31 C32 . . . . -0.1(5) ?
    C30 C31 C32 C27 . . . . 2.0(4) ?
    C28 C27 C32 C31 . . . . -2.5(4) ?
    C26 C27 C32 C31 . . . . 177.5(2) ?
loop_
    _geom_hbond_atom_site_label_D
    _geom_hbond_atom_site_label_H
    _geom_hbond_atom_site_label_A
    _geom_hbond_site_symmetry_A
    _geom_hbond_distance_DH
    _geom_hbond_distance_HA
    _geom_hbond_distance_DA
    _geom_hbond_angle_DHA
    C21 H21A O4 3_545 1.00 2.37 3.295(4) 153
    C28 H28A O4 3_545 0.95 2.47 3.401(4) 165
data_global
_journal_date_recd_electronic     2011-02-15
_journal_date_accepted     2011-02-23
_journal_name_full     'Acta Crystallographica, Section E'
_journal_year     2011
_journal_volume     67
_journal_issue      4
_journal_page_first     o858
_journal_page_last     o858
_journal_paper_category     QO
_journal_coeditor_code     RZ2560
_publ_contact_author_name     ' Li Liu'
_publ_contact_author_address
;
Beijing National Laboratory for Molecular Science (BNLMS),
CAS Key Laboratory for Molecular Recognition and Function,
Institute of Chemistry,
Chinese Academy of Sciences,
Beijing 100190,
People's Republic of China
;
_publ_contact_author_email     lliu@iccas.ac.cn
_publ_contact_author_fax     '+86-10-62554449'
_publ_contact_author_phone     '+86-10-62554614'
_publ_section_title
;\
<i>tert</i>-Butyl
3-benzyl-3-[(<i>E</i>)-2-benzylidene-3-oxocyclopentyl]-2-oxoindoline-1-\
carboxylate
;
loop_
    _publ_author_name
    _publ_author_footnote
    _publ_author_address
    'Zhen Qiao' .
;
Beijing National Laboratory for Molecular Science (BNLMS),
CAS Key Laboratory for Molecular Recognition and Function,
Institute of Chemistry,
Chinese Academy of Sciences,
Beijing 100190,
People's Republic of China
;
    'Li Liu' .
;
Beijing National Laboratory for Molecular Science (BNLMS),
CAS Key Laboratory for Molecular Recognition and Function,
Institute of Chemistry,
Chinese Academy of Sciences,
Beijing 100190,
People's Republic of China
;
    'Dong Wang' .
;
Beijing National Laboratory for Molecular Science (BNLMS),
CAS Key Laboratory for Molecular Recognition and Function,
Institute of Chemistry,
Chinese Academy of Sciences,
Beijing 100190,
People's Republic of China
;
