# Supplementary material for: tert-Butyl 3-benzyl-3-[(E)-2-benzyl­idene-3-oxocyclo­pent­yl]-2-oxoindoline-1-carboxyl­ate
Source: Acta Crystallogr Sect E Struct Rep Online. 2011 Mar 12;67(Pt 4):o858. doi: 10.1107/S160053681100691X (PMC3099990; doi:10.1107/S160053681100691X)
Supplement: Supplementary file 2 [file e-67-0o858-Isup2.hkl]

# 
# h,k,l, Fc-squared, Fo-squared, sigma(Fo-squared) and status flag 
# 
data_I
_shelx_title ' A in P2(1)2(1)2(1)' 
_shelx_refln_list_code          4 
_shelx_F_calc_maximum      242.56 
_exptl_crystal_F_000      1048.00 
_reflns_d_resolution_high  0.8101 
 
loop_ 
 _symmetry_equiv_pos_as_xyz 
 'x, y, z' 
 '-x+1/2, -y, z+1/2' 
 '-x, y+1/2, -z+1/2' 
 'x+1/2, -y+1/2, -z' 
 
_cell_length_a     7.8695 
_cell_length_b    11.8930 
_cell_length_c    28.3455 
_cell_angle_alpha  90.000 
_cell_angle_beta   90.000 
_cell_angle_gamma  90.000 
 
_shelx_F_squared_multiplier     1.000 
 
loop_ 
 _refln_index_h 
 _refln_index_k 
 _refln_index_l 
 _refln_F_squared_calc 
 _refln_F_squared_meas 
 _refln_F_squared_sigma 
 _refln_observed_status 
   2   0   0     2851.24     3055.86     93.71 o 
   4   0   0     7804.22     8922.13    299.97 o 
   6   0   0     1905.48     2053.56    125.08 o 
   8   0   0       95.22       96.74     19.52 o 
   1   1   0    16116.04    14466.57    440.48 o 
   2   1   0     5426.27     5642.00    243.11 o 
   3   1   0       37.81       41.01      4.58 o 
   4   1   0       87.47       87.35      9.69 o 
   5   1   0     3663.37     3988.76    180.24 o 
   6   1   0        5.28       14.06     14.17 o 
   7   1   0      207.95      239.89     11.38 o 
   8   1   0        0.01        1.29      6.38 o 
   0   2   0    39155.34    36802.75   1030.16 o 
   1   2   0    12736.40    12195.29    197.26 o 
   2   2   0     2056.08     1777.99    229.63 o 
   3   2   0     1286.81     1382.97     36.60 o 
   4   2   0     2799.86     3211.11     98.59 o 
   5   2   0      101.25      101.03      9.02 o 
   6   2   0      181.81      169.61     19.68 o 
   7   2   0      500.47      517.25     39.34 o 
   8   2   0       12.58        0.26     12.95 o 
   1   3   0      285.02      236.29     34.37 o 
   2   3   0     2239.15     2155.74    114.52 o 
   3   3   0     4216.66     4320.48     82.30 o 
   4   3   0       45.33       63.17      5.10 o 
   5   3   0      104.20       92.65     10.08 o 
   6   3   0       30.80       32.12     15.10 o 
   7   3   0      362.75      395.49     45.66 o 
   8   3   0       82.00       71.49     21.45 o 
   0   4   0      709.26      518.74     46.95 o 
   1   4   0     3392.23     3278.05    120.70 o 
   2   4   0      818.82      858.02    129.93 o 
   3   4   0      218.68      256.27     51.27 o 
   4   4   0      196.16      207.72     23.35 o 
   5   4   0       32.47       32.46      6.41 o 
   6   4   0      149.10      130.12     26.54 o 
   7   4   0      215.64      248.37     29.60 o 
   8   4   0        3.22       18.23     17.20 o 
   1   5   0       91.40      123.30     24.96 o 
   2   5   0     3873.85     4358.44    107.24 o 
   3   5   0      571.22      645.22    121.75 o 
   4   5   0       11.97       17.14      7.31 o 
   5   5   0       51.20       57.86      8.39 o 
   6   5   0       83.47       87.87      9.60 o 
   7   5   0        0.81        3.21      5.22 o 
   8   5   0       36.15      119.93     27.44 o 
   0   6   0     1156.39     1426.23    160.89 o 
   1   6   0      644.86      386.31     77.55 o 
   2   6   0        0.62       16.25      6.20 o 
   3   6   0      152.00      240.28     19.19 o 
   4   6   0       58.85       77.88     18.97 o 
   5   6   0      142.21      149.55      9.37 o 
   6   6   0        5.97       11.00      3.06 o 
   7   6   0       66.18      201.21     38.97 o 
   8   6   0        4.27        1.74     20.87 o 
   1   7   0        4.24       14.71     14.20 o 
   2   7   0     1125.34     1336.27    124.82 o 
   3   7   0       35.79       38.04     19.68 o 
   4   7   0      923.31      727.30     96.87 o 
   5   7   0       85.78      111.06      8.98 o 
   6   7   0       25.67       28.81      8.50 o 
   7   7   0        2.56       10.63     13.91 o 
   8   7   0      242.29      202.24     78.13 o 
   0   8   0       23.94       43.86     16.36 o 
   1   8   0      187.45      214.41     30.40 o 
   2   8   0        1.77       32.57     10.56 o 
   3   8   0      474.89      559.71     71.36 o 
   4   8   0       88.96      100.55     22.99 o 
   5   8   0      668.86      714.47     89.87 o 
   6   8   0       52.86       31.53     14.17 o 
   7   8   0       27.61       36.07     14.75 o 
   8   8   0       11.97       50.11     13.33 o 
   1   9   0        1.10       27.67      8.43 o 
   2   9   0     1056.63     1099.41     81.54 o 
   3   9   0       17.05       21.23      9.37 o 
   4   9   0       30.50       32.80     16.65 o 
   5   9   0      119.82      139.77     62.15 o 
   6   9   0      146.98      141.64     21.64 o 
   7   9   0        0.04       91.72     27.76 o 
   0  10   0      264.55      438.29     78.77 o 
   1  10   0       89.70       77.39     34.07 o 
   2  10   0      206.27      208.31     33.63 o 
   3  10   0     1061.08     1095.31    101.47 o 
   4  10   0      800.12      810.55     53.92 o 
   5  10   0       79.71      106.67     23.32 o 
   7  10   0       27.47       48.63     18.74 o 
   1  11   0      382.26      397.99    242.17 o 
   2  11   0      732.18      914.39    106.59 o 
   3  11   0       28.21       37.50     11.53 o 
   4  11   0       21.73       37.32     27.53 o 
   5  11   0        1.85        6.84     20.38 o 
   6  11   0        6.00       21.25      9.73 o 
   0  12   0      217.13      123.92     54.68 o 
   1  12   0        0.39       24.35     19.19 o 
   2  12   0        0.15       31.48     11.95 o 
   3  12   0        7.46        7.60      4.32 o 
   4  12   0       26.61       20.54     13.98 o 
   5  12   0        0.08        4.68     12.08 o 
   1  13   0        4.09       25.97     24.09 o 
   2  13   0       16.96       75.36     19.45 o 
   3  13   0        4.18        7.49     16.75 o 
   4  13   0       17.54       25.01      4.19 o 
   0  14   0       66.95       73.94     23.06 o 
   1  14   0       72.98       41.85     20.50 o 
   2  14   0       23.99       19.49      4.64 o 
   1   0   1        9.22       18.08      1.19 o 
   2   0   1    58834.34    64407.14   1199.97 o 
   3   0   1     4370.88     4738.46    141.95 o 
   4   0   1     4621.99     5022.33    179.79 o 
   5   0   1      272.10      311.38     10.53 o 
   6   0   1      233.78      227.22     17.90 o 
   7   0   1      151.18      201.34     35.55 o 
   8   0   1      125.57      103.57     33.75 o 
   0   1   1        0.03        7.84      2.46 o 
   1   1   1     7535.52     7546.04    103.43 o 
   2   1   1     1618.73     1609.41     50.70 o 
   3   1   1     8736.82     9483.25    136.79 o 
   4   1   1     2128.43     2276.59     41.39 o 
   5   1   1       37.91       40.29      4.24 o 
   6   1   1     1266.75     1421.15     32.32 o 
   7   1   1      670.73      696.30     36.24 o 
   8   1   1       97.74       81.80     13.07 o 
   0   2   1      102.41       81.03     10.03 o 
   1   2   1    10991.79    10936.86    232.72 o 
   2   2   1      750.26      732.68     29.04 o 
   3   2   1      211.29      219.45      9.19 o 
   4   2   1      253.90      250.44     14.50 o 
   5   2   1      195.65      173.96     12.27 o 
   6   2   1       34.67       43.77      5.54 o 
   7   2   1       71.11       63.47      7.41 o 
   8   2   1      107.51      111.89     12.73 o 
   0   3   1     3284.68     2999.57    132.02 o 
   1   3   1      310.48      267.27     19.16 o 
   2   3   1      892.74      789.10     26.34 o 
   3   3   1     1468.06     1491.82     40.31 o 
   4   3   1      869.81      899.44     52.87 o 
   5   3   1      285.93      259.53     11.29 o 
   6   3   1      253.40      232.34     14.84 o 
   7   3   1       26.95       25.61      8.27 o 
   8   3   1       48.03       81.12     24.93 o 
   0   4   1       34.84       43.04      7.29 o 
   1   4   1     1025.34      973.91     37.81 o 
   2   4   1      166.15      233.74     23.63 o 
   3   4   1      900.37      749.46     61.95 o 
   4   4   1       36.03       36.55      5.07 o 
   5   4   1        8.17       11.41      2.80 o 
   6   4   1        0.24       10.96     11.33 o 
   7   4   1       18.21       16.95      6.90 o 
   8   4   1       47.23       23.36     12.07 o 
   0   5   1       85.68      112.66     24.38 o 
   1   5   1      270.59      240.46     23.90 o 
   2   5   1      338.68      611.06    109.91 o 
   3   5   1      316.95      287.78     13.02 o 
   4   5   1     1513.13     1737.17     76.40 o 
   5   5   1      138.91      132.52      8.43 o 
   6   5   1       56.70       61.38      7.09 o 
   7   5   1       63.59       43.94     11.65 o 
   8   5   1       62.02       62.06     22.35 o 
   9   5   1       51.99       56.81     28.34 o 
   0   6   1      357.03      390.37     37.64 o 
   1   6   1      449.04      530.79     61.25 o 
   2   6   1      624.82      714.37     24.85 o 
   3   6   1       50.11       36.29      8.71 o 
   4   6   1      312.36      298.28     22.20 o 
   5   6   1      202.22      219.36     22.22 o 
   6   6   1      161.60      181.09     11.58 o 
   7   6   1       97.24      101.71     18.68 o 
   8   6   1       81.74       96.34     21.04 o 
   0   7   1       11.92       56.42     16.71 o 
   1   7   1      247.95      237.95     23.26 o 
   2   7   1      220.27      288.64     23.58 o 
   3   7   1       88.67       79.41      9.27 o 
   4   7   1      335.62      337.37     29.95 o 
   5   7   1      103.25      106.38      6.25 o 
   6   7   1      425.38      460.76     21.67 o 
   7   7   1      144.25      142.86     28.84 o 
   8   7   1      105.73       90.14     50.62 o 
   0   8   1      111.17      132.01     21.77 o 
   1   8   1      480.08      515.04     38.72 o 
   2   8   1      835.57      843.86     53.60 o 
   3   8   1      157.59      165.18     17.52 o 
   4   8   1      139.68      155.87     18.58 o 
   5   8   1       52.43       71.04      5.99 o 
   6   8   1      311.18      290.45     24.68 o 
   7   8   1       56.04       52.45     16.77 o 
   8   8   1        8.02       25.67     42.28 o 
   0   9   1      344.52      369.71     44.22 o 
   1   9   1      127.45      117.30     12.71 o 
   2   9   1      100.42       92.00     10.10 o 
   3   9   1      309.46      333.02     14.24 o 
   4   9   1       74.49       64.49      6.30 o 
   5   9   1        2.08       12.95      6.71 o 
   6   9   1       13.12        8.01      7.93 o 
   7   9   1       17.70       43.02     15.16 o 
   0  10   1     1769.35     2316.83    708.74 o 
   1  10   1      262.64      335.54     34.97 o 
   2  10   1       36.59       55.78     11.21 o 
   3  10   1       24.70       35.73      6.88 o 
   4  10   1       42.83       59.81      4.11 o 
   5  10   1      310.72      274.35     11.06 o 
   6  10   1      167.21      135.66     41.80 o 
   7  10   1       10.35       15.74     45.54 o 
   0  11   1      377.46      404.88     63.55 o 
   1  11   1      271.89      338.64     43.33 o 
   2  11   1       48.79       59.43      9.69 o 
   3  11   1      356.63      364.04     25.00 o 
   4  11   1       15.79       21.70      5.22 o 
   5  11   1       61.52       53.27      5.43 o 
   6  11   1       15.13       32.33     13.20 o 
   0  12   1       19.41       24.37     12.19 o 
   1  12   1      163.67      170.31     26.54 o 
   2  12   1       83.41       88.22     32.53 o 
   3  12   1        9.87       25.74     17.66 o 
   4  12   1      120.65      129.24     14.83 o 
   5  12   1        8.54        1.59     12.85 o 
   0  13   1        0.47       39.28     27.15 o 
   1  13   1       24.55       27.38      8.40 o 
   2  13   1      101.15      146.26     25.12 o 
   3  13   1       34.64       28.82      2.64 o 
   4  13   1        3.84       11.57     15.11 o 
   0  14   1        0.84       31.07     13.48 o 
   1  14   1       96.04       98.80     18.69 o 
   2  14   1       45.34       57.31     11.96 o 
   1   0   2     7045.91     6854.86    217.69 o 
   2   0   2     7132.53     7463.44    232.38 o 
   3   0   2       74.27      118.43     14.51 o 
   4   0   2     1934.03     1914.86     65.76 o 
   5   0   2     2282.21     2284.83    136.89 o 
   6   0   2      181.10      187.83     24.08 o 
   7   0   2      359.76      393.76     31.43 o 
   8   0   2      113.30      126.56     29.50 o 
   0   1   2    22603.33    21140.25    398.62 o 
   1   1   2     1189.04     1083.34     28.74 o 
   2   1   2      738.16      692.73     16.10 o 
   3   1   2      317.52      314.09     12.13 o 
   4   1   2      320.93      355.98     11.06 o 
   5   1   2     1359.23     1311.42     32.76 o 
   6   1   2       11.16       16.17      3.22 o 
   7   1   2      651.74      673.73     51.54 o 
   8   1   2      211.85      164.13     41.99 o 
   0   2   2      555.42      531.85     27.63 o 
   1   2   2      864.03      860.12     35.91 o 
   2   2   2      621.15      499.84     18.99 o 
   3   2   2      958.55      936.20     52.06 o 
   4   2   2     1317.68     1397.96     39.70 o 
   5   2   2       47.86       32.85      6.22 o 
   6   2   2      755.15      754.75     17.52 o 
   7   2   2      183.26      199.52     12.98 o 
   8   2   2        1.02        7.79      9.11 o 
   0   3   2     1172.48      830.36     35.87 o 
   1   3   2      257.11      224.81     12.28 o 
   2   3   2     1178.13     1295.80     47.01 o 
   3   3   2      106.93      136.40     18.90 o 
   4   3   2      489.76      540.44     23.61 o 
   5   3   2        4.40        5.66      2.47 o 
   6   3   2      367.69      330.91     20.97 o 
   7   3   2       67.91       52.85      7.02 o 
   8   3   2       48.31       71.52     12.90 o 
   0   4   2      200.78      190.67     42.67 o 
   1   4   2      573.58      500.22     38.64 o 
   2   4   2      608.68      664.98     44.60 o 
   3   4   2      638.48      650.62     23.24 o 
   4   4   2       50.63       48.90      3.83 o 
   5   4   2        8.65       12.50      4.42 o 
   6   4   2       25.73       28.85      5.63 o 
   7   4   2       92.54       95.21     20.76 o 
   8   4   2      125.74      117.50     53.20 o 
   9   4   2       63.69      139.38     24.47 o 
   0   5   2      496.88      540.96     41.83 o 
   1   5   2      779.96      712.61     63.47 o 
   2   5   2      944.91      976.40     34.37 o 
   3   5   2      926.94     1046.47     36.57 o 
   4   5   2      195.40      209.76     13.16 o 
   5   5   2       22.66       28.47      3.76 o 
   6   5   2       31.58       37.42      5.56 o 
   7   5   2      197.21      209.04     27.35 o 
   8   5   2        1.18        8.01     13.25 o 
   9   5   2        8.69       13.20     17.07 o 
   0   6   2     1809.28     1947.27    207.91 o 
   1   6   2     1794.12     1798.04    140.61 o 
   2   6   2     1853.62     1952.38    101.32 o 
   3   6   2      753.77      736.70     31.16 o 
   4   6   2      139.73      130.09     23.88 o 
   5   6   2       22.46       21.58      4.73 o 
   6   6   2      228.07      234.79     14.81 o 
   7   6   2       80.37       70.02      5.69 o 
   8   6   2       31.39       43.32     15.12 o 
   0   7   2      356.70      574.54     66.60 o 
   1   7   2      604.10      678.44    132.97 o 
   2   7   2      221.23      248.00     23.42 o 
   3   7   2      268.30      287.03     27.38 o 
   4   7   2      307.75      283.59     20.02 o 
   5   7   2      325.34      314.43     15.69 o 
   6   7   2       42.65       44.44      5.65 o 
   7   7   2       81.11      108.25     21.77 o 
   8   7   2        2.78       30.17     16.63 o 
   0   8   2     1452.03     1388.06    250.96 o 
   1   8   2      160.12      183.12     19.91 o 
   2   8   2      284.77      350.53     38.61 o 
   3   8   2     1268.73     1320.63     50.31 o 
   4   8   2       89.11      112.94     13.51 o 
   5   8   2      108.01      143.41     13.98 o 
   6   8   2      121.93      113.22      9.87 o 
   7   8   2       81.96       89.98     17.14 o 
   8   8   2       38.37       48.36     12.86 o 
   0   9   2      161.57      138.13     39.22 o 
   1   9   2      300.66      273.57     40.53 o 
   2   9   2      497.04      402.88     58.66 o 
   3   9   2       20.99       15.27      5.54 o 
   4   9   2      231.15      208.52     41.95 o 
   5   9   2      304.70      313.92     20.19 o 
   6   9   2      133.94      105.98     23.34 o 
   7   9   2       43.24       80.12     18.19 o 
   0  10   2        0.01       45.04     13.80 o 
   1  10   2      256.83      309.06     41.29 o 
   2  10   2      630.71      687.30     60.29 o 
   3  10   2      141.92      158.73     15.70 o 
   4  10   2      198.68      259.94     27.22 o 
   5  10   2       24.68       13.01      8.42 o 
   6  10   2      130.55      123.15     15.85 o 
   7  10   2       15.91       32.36     30.69 o 
   0  11   2      156.37      130.53     33.63 o 
   1  11   2      284.60      272.70     32.34 o 
   2  11   2       70.54       95.53     17.04 o 
   3  11   2       71.60       74.55     15.13 o 
   4  11   2       18.82       23.59      8.86 o 
   5  11   2       93.12       86.72     17.28 o 
   6  11   2       23.08       10.48     31.30 o 
   0  12   2      347.11      311.69     51.36 o 
   1  12   2      252.86      211.78     31.67 o 
   2  12   2       83.39       83.59      5.48 o 
   3  12   2       20.92       30.29      5.95 o 
   4  12   2      100.42      105.82     13.16 o 
   5  12   2       26.53       32.41     17.96 o 
   0  13   2        0.82       13.46     10.31 o 
   1  13   2        6.46        4.79     22.88 o 
   2  13   2      124.16      117.36     12.24 o 
   3  13   2       17.93       20.14      4.17 o 
   4  13   2       31.85       24.42      6.04 o 
   0  14   2       31.87       33.84     29.66 o 
   1  14   2       75.13       94.40     17.30 o 
   2  14   2       11.01       14.64     13.60 o 
   1   0   3      720.88      647.70     25.83 o 
   2   0   3     4340.71     4374.65    162.24 o 
   3   0   3    14881.39    18143.95   1014.41 o 
   4   0   3       28.16       33.13      3.24 o 
   5   0   3       29.15       32.67      3.21 o 
   6   0   3      423.92      476.50     19.89 o 
   7   0   3      105.07      104.76     10.41 o 
   8   0   3       35.75       22.54     10.18 o 
   0   1   3        2.21        3.09      0.99 o 
   1   1   3     1688.03     1490.26     46.16 o 
   2   1   3     5929.49     6002.77    146.35 o 
   3   1   3     1252.15     1277.20     36.20 o 
   4   1   3     1269.09     1317.51     33.96 o 
   5   1   3      750.79      727.69     22.62 o 
   6   1   3      320.61      316.22     18.20 o 
   7   1   3      264.72      247.64     15.79 o 
   8   1   3      112.42       90.87     22.12 o 
   0   2   3     4863.20     4639.26    122.04 o 
   1   2   3     3267.19     2849.25    107.06 o 
   2   2   3     1807.81     1797.99     34.40 o 
   3   2   3      990.75     1053.99     11.23 o 
   4   2   3      990.54     1045.33     27.65 o 
   5   2   3      817.30      826.94     24.20 o 
   6   2   3       68.44       65.63      5.92 o 
   7   2   3       14.06       24.73      6.37 o 
   8   2   3       87.99       77.67      5.90 o 
   0   3   3      857.73      705.56     47.07 o 
   1   3   3      201.07      200.35      8.94 o 
   2   3   3     2026.68     1937.90    121.16 o 
   3   3   3      177.93      197.59      6.63 o 
   4   3   3      270.60      286.70     12.61 o 
   5   3   3      279.73      313.84     17.73 o 
   6   3   3      162.26      157.43     24.98 o 
   7   3   3      192.59      159.00     30.73 o 
   8   3   3        3.57        4.11      9.98 o 
   9   3   3       31.58       53.26     24.80 o 
   0   4   3       87.02       92.59     10.27 o 
   1   4   3      962.86      915.96     43.81 o 
   2   4   3      322.37      306.89      7.47 o 
   3   4   3       11.64       28.58      6.54 o 
   4   4   3       15.41       14.95      2.61 o 
   5   4   3       86.85       77.33     10.57 o 
   6   4   3       32.28       35.95      5.00 o 
   7   4   3      187.75      189.43     20.08 o 
   8   4   3      215.94      227.23     38.51 o 
   9   4   3        6.30        1.74     13.14 o 
   0   5   3     5977.97     6525.72    452.30 o 
   1   5   3      418.27      394.30     51.51 o 
   2   5   3      156.08      195.60     10.85 o 
   3   5   3      608.29      483.98     39.21 o 
   4   5   3      163.56      165.69     27.42 o 
   5   5   3       27.27       27.05      5.13 o 
   6   5   3       62.46       74.58      7.96 o 
   7   5   3      226.96      244.50     22.15 o 
   8   5   3       12.82       22.56     26.66 o 
   9   5   3       73.29       97.00     26.21 o 
   0   6   3     3323.72     3220.42     93.43 o 
   1   6   3      605.18      709.62     46.15 o 
   2   6   3      572.09      649.93     42.05 o 
   3   6   3      371.25      347.47     27.31 o 
   4   6   3      225.62      226.14     37.00 o 
   5   6   3       30.37       33.52      4.72 o 
   6   6   3      103.89      107.32     12.62 o 
   7   6   3      243.74      234.91     17.50 o 
   8   6   3       76.56       63.22     35.39 o 
   0   7   3     1679.54     1616.55     65.33 o 
   1   7   3      704.85      634.24     49.54 o 
   2   7   3      459.33      466.42     43.59 o 
   3   7   3      596.97      641.92     28.43 o 
   4   7   3      506.53      523.14     15.05 o 
   5   7   3       99.62       98.42      9.39 o 
   6   7   3        4.01        6.20      6.14 o 
   7   7   3      100.00       81.70     19.41 o 
   8   7   3       22.89        0.40     16.82 o 
   0   8   3       25.42       42.24     15.81 o 
   1   8   3      216.81      253.61     52.79 o 
   2   8   3      203.43      219.85     13.86 o 
   3   8   3      319.98      372.85     39.21 o 
   4   8   3      115.85       99.38     10.62 o 
   5   8   3       28.31       28.47      8.29 o 
   6   8   3        1.72        3.06      3.20 o 
   7   8   3       82.16       77.13     28.79 o 
   8   8   3        0.18       17.16     11.11 o 
   0   9   3     1398.99     1384.03    141.33 o 
   1   9   3      172.32      219.52     23.54 o 
   2   9   3       31.16       38.30     14.30 o 
   3   9   3      317.71      348.27     21.44 o 
   4   9   3      454.62      526.61     33.01 o 
   5   9   3      182.18      183.12     21.83 o 
   6   9   3      189.28      217.62     27.94 o 
   7   9   3       29.72       35.49     10.74 o 
   0  10   3      517.20      505.06     77.71 o 
   1  10   3     1545.41     1517.31     77.34 o 
   2  10   3      827.67      826.18    136.46 o 
   3  10   3      100.09       97.57     17.84 o 
   4  10   3      136.04      143.64     19.22 o 
   5  10   3       93.40       74.74      9.65 o 
   6  10   3       29.45       48.03     24.74 o 
   7  10   3       37.65       29.50     50.21 o 
   0  11   3      570.14      701.53    320.84 o 
   1  11   3      105.95       87.11     13.95 o 
   2  11   3       32.83       45.30      6.33 o 
   3  11   3      308.10      268.36     38.35 o 
   4  11   3       34.66       29.13      6.30 o 
   5  11   3       47.72       36.62     10.42 o 
   6  11   3      152.25      103.30     48.56 o 
   0  12   3       26.70       13.90     25.22 o 
   1  12   3      281.03      273.61     40.29 o 
   2  12   3        3.90       12.25     10.97 o 
   3  12   3      117.95      104.12     27.98 o 
   4  12   3       61.95       58.00      2.59 o 
   5  12   3       22.04       32.33     18.54 o 
   0  13   3      233.81      188.30     55.49 o 
   1  13   3       50.51       72.99     17.59 o 
   2  13   3       13.44       28.98      6.27 o 
   3  13   3       44.59       41.19     16.92 o 
   4  13   3       41.59       38.04     15.29 o 
   0  14   3       13.88       20.74     11.45 o 
   1  14   3       14.49       34.63      9.08 o 
   2  14   3        2.90       14.72     10.96 o 
   0   0   4      166.66      138.07      3.43 o 
   1   0   4     3048.65     3186.76     56.53 o 
   2   0   4      650.54      620.67     17.98 o 
   3   0   4     1906.64     1918.99     38.87 o 
   4   0   4       28.54       24.58      3.25 o 
   5   0   4      923.02      957.04     62.86 o 
   6   0   4        0.17        2.16      1.81 o 
   7   0   4       56.12       64.54     10.95 o 
   8   0   4      792.12      823.19     25.51 o 
   0   1   4     1049.99     1021.85     45.42 o 
   1   1   4     1819.31     1714.21     50.31 o 
   2   1   4     6638.92     6677.76    212.16 o 
   3   1   4     3839.49     4039.13     78.22 o 
   4   1   4      477.61      494.30     16.63 o 
   5   1   4      566.61      564.73     21.28 o 
   6   1   4     1018.25     1061.91     53.21 o 
   7   1   4      417.89      447.92     24.21 o 
   8   1   4      126.42      100.87     21.81 o 
   0   2   4       13.31       10.62      2.14 o 
   1   2   4     4729.00     4816.47    205.87 o 
   2   2   4     5303.47     5550.12    166.62 o 
   3   2   4      807.21      755.04     25.22 o 
   4   2   4     1639.39     1791.05     32.60 o 
   5   2   4      146.33      157.60      9.36 o 
   6   2   4       32.68       32.60      3.24 o 
   7   2   4      164.81      182.64      7.42 o 
   8   2   4       28.53       35.59     10.26 o 
   9   2   4        6.00       20.29      9.79 o 
   0   3   4      427.18      379.43     38.27 o 
   1   3   4      249.19      228.35     29.09 o 
   2   3   4     1136.88     1119.21     38.10 o 
   3   3   4       89.51       87.95      3.58 o 
   4   3   4      319.40      338.29     24.08 o 
   5   3   4       83.36       72.25      5.85 o 
   6   3   4      250.19      269.39     12.35 o 
   7   3   4      202.93      207.00     23.16 o 
   8   3   4       52.80       70.48     27.35 o 
   9   3   4       63.18       76.32     23.44 o 
   0   4   4      379.41      335.39     34.34 o 
   1   4   4      489.26      492.77     24.83 o 
   2   4   4       34.91       32.63      8.60 o 
   3   4   4     1278.79     1416.98     66.06 o 
   4   4   4      207.32      226.61     18.62 o 
   5   4   4      207.37      227.12     10.98 o 
   6   4   4      142.17      169.39     11.95 o 
   7   4   4        5.40        8.57      5.48 o 
   8   4   4       34.66       42.74     14.67 o 
   9   4   4       34.49       53.52     18.68 o 
   0   5   4      260.66      301.51     41.76 o 
   1   5   4        8.87       20.10     12.58 o 
   2   5   4      201.33      189.31     12.93 o 
   3   5   4      203.81      201.03     10.40 o 
   4   5   4      277.12      265.49     23.22 o 
   5   5   4      127.70      164.02     10.64 o 
   6   5   4      164.61      157.90     15.37 o 
   7   5   4       67.43       59.86     16.51 o 
   8   5   4       88.34      112.57     24.29 o 
   9   5   4       13.60       40.64     19.26 o 
   0   6   4      831.71      908.73     44.65 o 
   1   6   4      198.52      232.55     30.14 o 
   2   6   4      442.42      392.26     34.51 o 
   3   6   4      530.75      535.75     32.12 o 
   4   6   4      283.55      279.55     43.76 o 
   5   6   4       80.85       91.52      4.66 o 
   6   6   4       33.74       24.10      4.95 o 
   7   6   4       62.70       48.21      9.69 o 
   8   6   4       35.15       34.54     18.06 o 
   0   7   4      155.96      152.75     20.88 o 
   1   7   4       81.63      142.80     33.79 o 
   2   7   4      256.00      256.37     12.51 o 
   3   7   4       46.53       38.05      5.40 o 
   4   7   4      124.93      135.45     16.60 o 
   5   7   4       66.65       88.75      9.76 o 
   6   7   4      104.10      110.82     11.74 o 
   7   7   4        6.28        6.42      8.03 o 
   8   7   4       15.74       27.60     10.11 o 
   0   8   4       29.97       43.80     13.53 o 
   1   8   4      259.64      259.30     23.13 o 
   2   8   4       82.92      103.97     13.79 o 
   3   8   4      364.64      383.74     15.29 o 
   4   8   4      284.20      304.72     29.53 o 
   5   8   4      206.57      189.27     21.19 o 
   6   8   4        5.29       13.92     15.81 o 
   7   8   4       14.19       19.06     22.54 o 
   8   8   4       45.26       37.18     16.34 o 
   0   9   4       56.47       56.94     15.78 o 
   1   9   4      315.45      346.80     67.36 o 
   2   9   4       10.51       14.42     11.07 o 
   3   9   4      283.39      342.07     26.50 o 
   4   9   4      122.76      121.83     11.97 o 
   5   9   4       35.88       34.08      6.52 o 
   6   9   4      212.51      209.48     34.53 o 
   7   9   4       21.34        5.35     13.93 o 
   0  10   4     1051.42     1013.14    131.94 o 
   1  10   4     1179.79     1177.28     63.14 o 
   2  10   4      394.85      406.85     30.10 o 
   3  10   4      329.25      396.55     37.16 o 
   4  10   4      229.79      217.90     23.31 o 
   5  10   4      220.26      177.81     35.46 o 
   6  10   4        2.35        6.75     16.77 o 
   7  10   4       58.03      112.31     36.24 o 
   0  11   4      181.65      181.96     32.93 o 
   1  11   4      575.12      586.65     70.84 o 
   2  11   4       24.45       32.88      4.33 o 
   3  11   4       14.38       15.71      9.85 o 
   4  11   4      116.96       86.88     16.97 o 
   5  11   4      137.33      124.02     15.69 o 
   6  11   4      244.07      255.70     14.98 o 
   0  12   4      384.11      495.40    230.80 o 
   1  12   4      148.35      125.60     15.38 o 
   2  12   4      105.03      113.46     12.44 o 
   3  12   4       57.47       74.02     13.39 o 
   4  12   4       89.98       68.79      4.22 o 
   5  12   4       38.02       46.49     10.61 o 
   0  13   4       91.24       62.57     20.83 o 
   1  13   4       62.47       84.35     13.11 o 
   2  13   4       19.03       34.32      6.83 o 
   3  13   4       21.76       29.43      7.54 o 
   4  13   4       53.81       42.83     18.22 o 
   0  14   4        5.60       44.84     20.14 o 
   1  14   4       35.45       55.72     10.15 o 
   2  14   4        4.52       10.31      5.31 o 
   1   0   5      533.95      383.24     10.82 o 
   2   0   5    10494.39    10438.70    211.31 o 
   3   0   5     1734.39     1806.64     69.55 o 
   4   0   5       23.33       18.30      2.16 o 
   5   0   5      469.39      449.44     56.45 o 
   6   0   5      765.67      794.71     52.27 o 
   7   0   5      384.76      408.73     31.44 o 
   8   0   5       88.32      104.53     11.53 o 
   0   1   5    11761.47    10369.65    782.00 o 
   1   1   5    19708.60    18400.31    293.48 o 
   2   1   5     2562.39     2434.79     97.82 o 
   3   1   5     1303.51     1413.18     17.24 o 
   4   1   5      343.47      360.09     11.99 o 
   5   1   5      424.59      431.36     19.84 o 
   6   1   5      488.02      506.96     21.38 o 
   7   1   5       60.20       70.56     15.52 o 
   8   1   5      138.79      136.49     22.62 o 
   9   1   5       43.14       54.42     17.84 o 
   0   2   5       72.46       70.50     13.72 o 
   1   2   5     3487.91     3483.29    158.26 o 
   2   2   5      315.06      284.18     11.52 o 
   3   2   5      148.93      150.48      4.23 o 
   4   2   5       45.10       41.24      3.39 o 
   5   2   5        8.63        6.71      1.53 o 
   6   2   5      376.73      385.44     16.81 o 
   7   2   5       71.64       68.72     10.52 o 
   8   2   5       14.49        6.68      5.24 o 
   9   2   5      143.50      101.96     43.60 o 
   0   3   5       10.79       22.82     10.18 o 
   1   3   5      427.42      419.91     19.69 o 
   2   3   5      428.67      415.87     13.48 o 
   3   3   5      139.35      136.45      7.55 o 
   4   3   5      880.04      925.18     34.67 o 
   5   3   5      285.67      298.60     12.37 o 
   6   3   5      274.59      248.95     19.28 o 
   7   3   5      304.87      307.52     36.97 o 
   8   3   5      117.92      113.43     15.34 o 
   9   3   5       46.97       36.39     10.82 o 
   0   4   5     1745.26     1810.94     39.35 o 
   1   4   5     2021.41     1989.60     73.75 o 
   2   4   5      898.31     1080.86     60.66 o 
   3   4   5     1231.31     1288.46     51.86 o 
   4   4   5       80.24       86.20      9.88 o 
   5   4   5       73.10       74.51      5.89 o 
   6   4   5       97.30      114.28      9.25 o 
   7   4   5        9.14       17.98     11.16 o 
   8   4   5        5.09       14.01     18.62 o 
   9   4   5       13.82       11.27     16.75 o 
   0   5   5     3438.59     3802.56     69.31 o 
   1   5   5      714.17      727.56     13.03 o 
   2   5   5       86.79       76.79     13.59 o 
   3   5   5      228.11      254.42     12.57 o 
   4   5   5       78.16       87.61      6.44 o 
   5   5   5        4.23        6.30      3.49 o 
   6   5   5       56.53       68.14     11.64 o 
   7   5   5      258.36      249.77     19.87 o 
   8   5   5       32.02       55.76     14.65 o 
   9   5   5       12.95       45.02     23.51 o 
   0   6   5     2795.98     2905.80    217.25 o 
   1   6   5      443.30      430.09     30.63 o 
   2   6   5       48.72       69.09      5.97 o 
   3   6   5       63.62       46.48      5.68 o 
   4   6   5      294.42      274.30     29.45 o 
   5   6   5       87.07       74.10      3.70 o 
   6   6   5       32.82       48.81     14.53 o 
   7   6   5        8.81       13.34      3.99 o 
   8   6   5       20.05       60.03     18.06 o 
   0   7   5     1260.09     1580.87     87.40 o 
   1   7   5      162.86      174.35     17.03 o 
   2   7   5      240.91      223.55     25.61 o 
   3   7   5        5.13       16.03      7.51 o 
   4   7   5      658.99      688.13     69.51 o 
   5   7   5       30.29       48.41     22.47 o 
   6   7   5        1.10        6.28      4.56 o 
   7   7   5       18.19       19.53      8.82 o 
   8   7   5       33.01       26.29     13.42 o 
   0   8   5      103.91       95.83     18.84 o 
   1   8   5      224.25      244.08     43.34 o 
   2   8   5      248.66      261.57     40.51 o 
   3   8   5      293.34      260.06     19.47 o 
   4   8   5      200.42      204.75     18.84 o 
   5   8   5       96.01       93.50     14.64 o 
   6   8   5       50.40       58.78     16.04 o 
   7   8   5       19.07       23.22     24.23 o 
   8   8   5        9.85       10.46      8.56 o 
   0   9   5        2.01       26.25      9.23 o 
   1   9   5      390.95      370.97     24.36 o 
   2   9   5      128.82      121.38     11.26 o 
   3   9   5      526.88      532.57     32.36 o 
   4   9   5      469.73      385.63     33.49 o 
   5   9   5       69.43       40.73     51.00 o 
   6   9   5       21.63       26.30     12.09 o 
   7   9   5       15.98       49.96     17.76 o 
   0  10   5      207.96      162.58     28.83 o 
   1  10   5      224.18      195.63     38.00 o 
   2  10   5      236.35      239.40     18.61 o 
   3  10   5     1590.26     2410.54    264.89 o 
   4  10   5       78.24       63.31     12.99 o 
   5  10   5       38.38       43.52      8.73 o 
   6  10   5       33.76       22.84     16.07 o 
   0  11   5        0.43       21.54     38.45 o 
   1  11   5      172.23      173.29     27.77 o 
   2  11   5      327.70      341.91     21.85 o 
   3  11   5      322.34      399.67     28.36 o 
   4  11   5        3.93        5.76     11.99 o 
   5  11   5       28.96       25.52      8.07 o 
   6  11   5       60.63       69.25     13.60 o 
   0  12   5      344.74      265.09     49.53 o 
   1  12   5       19.25       43.63     10.76 o 
   2  12   5       85.54       83.68     10.71 o 
   3  12   5       85.54       90.22      9.97 o 
   4  12   5       35.90       35.30      8.07 o 
   5  12   5       45.70       45.14     24.55 o 
   0  13   5       34.90       19.39     13.27 o 
   1  13   5      208.77      169.83     27.69 o 
   2  13   5        3.99       19.34     10.75 o 
   3  13   5       18.55       29.68     12.59 o 
   4  13   5       21.14       24.56      8.65 o 
   0  14   5      127.44      145.24     25.81 o 
   1  14   5       53.26       60.02      8.56 o 
   2  14   5        1.55       10.75      7.77 o 
   0   0   6    13350.21    15597.04    473.20 o 
   1   0   6     5000.63     4802.87    244.92 o 
   2   0   6      177.12      164.17      8.83 o 
   3   0   6     7245.97     7844.70   1139.78 o 
   4   0   6      381.53      395.19     19.91 o 
   5   0   6      140.30      132.26     12.09 o 
   6   0   6       50.37       43.44      3.72 o 
   7   0   6        5.78        5.28      4.83 o 
   8   0   6       14.23       10.31      5.99 o 
   9   0   6       22.03       23.38      7.21 o 
   0   1   6     6624.81     6677.53    206.14 o 
   1   1   6     1020.28      907.01     27.93 o 
   2   1   6     1177.28     1079.19     33.99 o 
   3   1   6      279.82      230.41     20.01 o 
   4   1   6      454.95      431.61     17.59 o 
   5   1   6      626.04      653.67     20.36 o 
   6   1   6      108.29      112.34      8.58 o 
   7   1   6       28.96       39.10      6.69 o 
   8   1   6      142.00      114.73      7.73 o 
   9   1   6       96.62       60.22     29.95 o 
   0   2   6      686.75      705.59     25.22 o 
   1   2   6      412.18      356.16     21.89 o 
   2   2   6      526.11      477.93     15.07 o 
   3   2   6      304.03      289.12     10.66 o 
   4   2   6       83.05       90.04      9.22 o 
   5   2   6       14.51       15.11      1.63 o 
   6   2   6       88.48       73.99     12.06 o 
   7   2   6      468.85      407.86     47.40 o 
   8   2   6       17.68       18.11      3.95 o 
   9   2   6       62.46       69.75     15.26 o 
   0   3   6      264.02      348.29     22.59 o 
   1   3   6      351.54      313.90     13.66 o 
   2   3   6       27.00       24.32      1.36 o 
   3   3   6      577.92      544.41     35.86 o 
   4   3   6      141.17      115.98      6.16 o 
   5   3   6      165.78      172.37      8.03 o 
   6   3   6       71.23       77.81      6.59 o 
   7   3   6       77.67       72.77     10.82 o 
   8   3   6       48.75       39.11      9.38 o 
   9   3   6       14.35       29.43      9.34 o 
   0   4   6     4285.22     4121.14    118.58 o 
   1   4   6     1531.11     1468.04     27.05 o 
   2   4   6      774.78      626.15    134.10 o 
   3   4   6      519.33      470.11     49.35 o 
   4   4   6      216.97      234.81     11.72 o 
   5   4   6      151.75      138.53      8.79 o 
   6   4   6      147.53      143.04     10.89 o 
   7   4   6       44.71       46.88      8.41 o 
   8   4   6       28.05       68.16     47.47 o 
   9   4   6       14.67       38.13     18.74 o 
   0   5   6      543.54      529.62     25.43 o 
   1   5   6     2738.37     2577.08     40.64 o 
   2   5   6      427.46      462.57     55.50 o 
   3   5   6      194.82      179.08     16.93 o 
   4   5   6      495.11      474.23     40.87 o 
   5   5   6      176.56      189.54     10.26 o 
   6   5   6      143.94      149.90      8.08 o 
   7   5   6       80.93       76.61      7.96 o 
   8   5   6        2.30        7.52     13.36 o 
   0   6   6     1874.64     1919.23     77.13 o 
   1   6   6      226.36      228.94     13.23 o 
   2   6   6       85.01       77.39     10.78 o 
   3   6   6      267.79      248.25     24.38 o 
   4   6   6       12.04        8.92      8.51 o 
   5   6   6       76.27       73.19      7.06 o 
   6   6   6       75.48       74.70     12.32 o 
   7   6   6       35.21       38.11     10.39 o 
   8   6   6       24.39       30.26     12.24 o 
   0   7   6      226.46      221.27     29.09 o 
   1   7   6      355.91      394.52     15.31 o 
   2   7   6      617.10      595.17     84.56 o 
   3   7   6        1.08       17.10     12.92 o 
   4   7   6       21.52       49.04     16.92 o 
   5   7   6       26.76       23.25      3.52 o 
   6   7   6      316.29      320.45     34.16 o 
   7   7   6       20.01       26.44      5.80 o 
   8   7   6        6.65       13.20     16.86 o 
   0   8   6      228.44      236.15     33.33 o 
   1   8   6       54.84       53.92      8.81 o 
   2   8   6       15.98       19.81     13.45 o 
   3   8   6      237.15      201.91     13.30 o 
   4   8   6      609.17      556.72     51.43 o 
   5   8   6      168.86      156.55     18.64 o 
   6   8   6       38.11       37.70     11.27 o 
   7   8   6        3.27        3.82      5.52 o 
   0   9   6      118.57      124.40     50.24 o 
   1   9   6      483.04      544.15     32.15 o 
   2   9   6      245.62      186.88     20.88 o 
   3   9   6      503.59      499.44     81.94 o 
   4   9   6      179.79      186.51     17.47 o 
   5   9   6       60.67       34.80      8.81 o 
   6   9   6       10.12       10.95      6.15 o 
   7   9   6        9.12       64.49     20.90 o 
   0  10   6      283.34      265.97     49.53 o 
   1  10   6      945.82     1001.96    106.74 o 
   2  10   6      544.55      492.82     52.97 o 
   3  10   6      124.48      129.40     12.63 o 
   4  10   6        7.64       11.23     16.78 o 
   5  10   6      317.11      339.14     48.24 o 
   6  10   6       86.47       75.74     10.88 o 
   0  11   6      539.76      521.48    106.35 o 
   1  11   6      243.56      283.23     26.45 o 
   2  11   6      329.37      323.09     21.28 o 
   3  11   6      135.00      143.92     13.13 o 
   4  11   6      141.86       96.81      8.85 o 
   5  11   6      129.24      143.06     12.09 o 
   6  11   6       63.68       78.95     12.53 o 
   0  12   6        6.69       36.02     19.06 o 
   1  12   6       25.18       23.77      4.64 o 
   2  12   6        3.18       16.08      7.64 o 
   3  12   6      206.78      193.33     17.28 o 
   4  12   6       28.57       32.61      3.70 o 
   5  12   6        4.92       10.81     20.68 o 
   0  13   6      135.45      156.12     36.20 o 
   1  13   6       49.75       58.51     11.43 o 
   2  13   6       59.69       45.61      8.57 o 
   3  13   6       16.98       21.60     11.08 o 
   4  13   6       25.27       11.85     13.13 o 
   0  14   6       29.24       76.66     42.38 o 
   1  14   6        5.51        7.87      8.92 o 
   2  14   6       23.50       31.37      9.40 o 
   1   0   7       59.52       70.59      9.66 o 
   2   0   7      716.13      694.41     50.03 o 
   3   0   7       46.86       58.47      4.34 o 
   4   0   7      370.07      377.65     19.33 o 
   5   0   7     2722.93     2724.14    102.01 o 
   6   0   7     1926.01     1947.97    201.34 o 
   7   0   7       98.02       64.99     18.03 o 
   8   0   7      122.46       85.34     26.92 o 
   9   0   7       41.19       25.25     14.62 o 
   0   1   7     1863.41     1896.55    119.26 o 
   1   1   7     9731.38    10481.17    237.47 o 
   2   1   7     2051.03     2062.80     24.99 o 
   3   1   7      341.67      267.68     13.01 o 
   4   1   7     1075.00     1127.58     44.11 o 
   5   1   7      745.95      743.64     26.34 o 
   6   1   7      307.89      288.94     18.88 o 
   7   1   7      659.26      698.17     75.84 o 
   8   1   7       31.79       36.53      9.25 o 
   9   1   7       18.94       43.41     12.95 o 
   0   2   7     5005.49     4725.36    155.33 o 
   1   2   7     1107.74     1167.60     30.33 o 
   2   2   7     2137.81     2105.90     63.04 o 
   3   2   7     2254.50     2480.95    176.12 o 
   4   2   7      245.26      230.66     13.26 o 
   5   2   7       27.36       25.56      2.69 o 
   6   2   7      281.71      298.53     26.61 o 
   7   2   7       23.32       23.80      4.77 o 
   8   2   7       39.79       24.64      6.34 o 
   9   2   7       25.75       30.08     13.33 o 
   0   3   7      202.35      200.18     18.32 o 
   1   3   7     1132.73     1224.26     36.81 o 
   2   3   7      328.34      316.12      8.37 o 
   3   3   7     2700.69     2832.73    104.45 o 
   4   3   7      410.64      413.60     14.96 o 
   5   3   7       72.07       71.19      8.42 o 
   6   3   7       55.74       67.85      8.30 o 
   7   3   7       83.37       66.34     18.55 o 
   8   3   7       49.04       35.13      8.28 o 
   9   3   7       16.85       19.00      9.66 o 
   0   4   7     2340.33     2393.37     37.42 o 
   1   4   7       56.42       55.42      3.59 o 
   2   4   7      324.67      377.01     24.95 o 
   3   4   7      113.10      117.87      8.54 o 
   4   4   7      339.58      296.00     25.76 o 
   5   4   7       54.05       54.66      3.92 o 
   6   4   7      369.51      437.05     20.58 o 
   7   4   7        0.26        6.47      8.98 o 
   8   4   7       29.61       21.90      7.03 o 
   9   4   7       13.34        7.34     16.87 o 
   0   5   7      105.71      118.90     16.23 o 
   1   5   7      569.07      592.95     41.42 o 
   2   5   7     1300.42     1448.06     76.26 o 
   3   5   7      318.24      259.44     19.52 o 
   4   5   7      223.51      238.04     17.68 o 
   5   5   7      381.83      387.53     18.52 o 
   6   5   7      115.97      122.60      5.43 o 
   7   5   7      142.37      111.39     17.98 o 
   8   5   7       44.27       36.75     27.70 o 
   0   6   7     1367.47     1678.48    124.24 o 
   1   6   7      323.73      404.42     43.26 o 
   2   6   7      210.54      210.06     17.49 o 
   3   6   7        7.47        9.03     10.21 o 
   4   6   7      759.93      745.34     46.98 o 
   5   6   7       65.62       71.99      7.95 o 
   6   6   7      292.90      306.06     39.76 o 
   7   6   7       11.13       16.02      5.44 o 
   8   6   7        7.09       34.14     21.96 o 
   0   7   7     1054.63     1039.63    131.42 o 
   1   7   7      146.22      142.12     11.49 o 
   2   7   7      143.94      165.30     15.22 o 
   3   7   7      635.76      503.47    130.96 o 
   4   7   7      609.33      573.45     73.57 o 
   5   7   7       49.07       61.77     13.08 o 
   6   7   7        4.25       16.81     10.64 o 
   7   7   7      111.71      120.51     12.27 o 
   8   7   7        3.31       28.71     26.28 o 
   0   8   7      739.19      833.13     87.26 o 
   1   8   7      171.71      134.27     17.78 o 
   2   8   7      588.01      599.30    114.17 o 
   3   8   7      559.07      485.31     41.96 o 
   4   8   7      198.08      233.32     11.66 o 
   5   8   7       69.32       67.42     10.30 o 
   6   8   7       28.99       32.60     10.85 o 
   7   8   7       32.51       21.49     12.23 o 
   0   9   7      436.53      378.39     48.84 o 
   1   9   7       47.20       58.75      8.91 o 
   2   9   7       97.81       81.14     13.03 o 
   3   9   7      748.00      686.81     38.42 o 
   4   9   7      453.80      495.28     45.43 o 
   5   9   7       20.37       14.20      9.16 o 
   6   9   7      195.81      193.91     17.95 o 
   7   9   7       15.02       26.02     15.99 o 
   0  10   7       90.51       83.50     15.76 o 
   1  10   7      225.36      235.16     16.05 o 
   2  10   7       45.16       39.60      8.06 o 
   3  10   7      508.32      440.39     48.70 o 
   4  10   7        2.49       20.63     28.16 o 
   5  10   7       47.40       54.13     18.36 o 
   6  10   7       42.99       19.31     13.53 o 
   0  11   7      139.98       87.50     28.56 o 
   1  11   7       66.00       43.36     12.72 o 
   2  11   7      358.36      326.38     23.23 o 
   3  11   7      455.62      401.19     24.68 o 
   4  11   7      175.95      141.98     19.54 o 
   5  11   7      131.52      151.87     18.67 o 
   6  11   7       12.74       11.60      6.09 o 
   0  12   7       10.82       35.73     11.77 o 
   1  12   7      295.05      252.83     23.95 o 
   2  12   7       60.57       49.65      8.22 o 
   3  12   7       21.56       28.21     17.35 o 
   4  12   7       59.11       32.59      6.67 o 
   5  12   7       29.02       35.83     15.61 o 
   0  13   7       17.52        7.88     24.28 o 
   1  13   7        1.50       21.10      6.09 o 
   2  13   7      100.08       75.45      7.76 o 
   3  13   7       62.36       65.82     20.55 o 
   4  13   7       38.38       22.23      9.88 o 
   0  14   7      128.95      153.02      9.75 o 
   1  14   7        3.36       10.41      9.07 o 
   2  14   7        0.66        7.46     13.70 o 
   1   0   8     2643.15     2686.61     47.60 o 
   2   0   8       16.31       23.26      3.90 o 
   3   0   8      536.90      489.55     10.73 o 
   4   0   8      948.18     1067.35     67.78 o 
   5   0   8      120.17      143.63     11.79 o 
   6   0   8       46.74       42.71      9.21 o 
   7   0   8       96.62       81.41     10.63 o 
   8   0   8       31.95       28.47     13.46 o 
   9   0   8       16.05       11.92      4.64 o 
   0   1   8     7984.14     8126.85    174.86 o 
   1   1   8     6180.72     6487.82    161.47 o 
   2   1   8     2217.20     2249.05     37.01 o 
   3   1   8     1999.47     2056.95     52.22 o 
   4   1   8      489.29      476.17     16.92 o 
   5   1   8      142.20      122.92      9.90 o 
   6   1   8       80.32       69.92      8.79 o 
   7   1   8      108.86      102.40     19.35 o 
   8   1   8       31.25       19.56      6.07 o 
   9   1   8       44.91       30.73      8.88 o 
   0   2   8     5037.68     5004.87     88.36 o 
   1   2   8      981.17      835.60     34.60 o 
   2   2   8      277.24      282.04     16.49 o 
   3   2   8      337.24      290.58     15.26 o 
   4   2   8      311.99      367.17     46.15 o 
   5   2   8      190.83      191.23     15.71 o 
   6   2   8       28.83       28.55      6.08 o 
   7   2   8      179.89      148.82     30.89 o 
   8   2   8       87.54       59.38     19.03 o 
   9   2   8       15.99       30.40     14.56 o 
   0   3   8       39.52       55.02      7.30 o 
   1   3   8      429.47      391.32     22.23 o 
   2   3   8      610.15      569.82     29.86 o 
   3   3   8        0.07        1.54      3.46 o 
   4   3   8      601.64      633.65     32.22 o 
   5   3   8        1.83        5.81      3.09 o 
   6   3   8      129.96      127.80     14.65 o 
   7   3   8      124.79      136.25     15.46 o 
   8   3   8       45.61       40.70     11.73 o 
   9   3   8       12.10       22.67      7.34 o 
   0   4   8      550.76      593.87     10.28 o 
   1   4   8      716.38      697.35     20.60 o 
   2   4   8      660.99      658.94     34.07 o 
   3   4   8      336.37      393.96     13.71 o 
   4   4   8      372.54      379.00     11.10 o 
   5   4   8       82.47       74.88     12.49 o 
   6   4   8      633.10      597.85     62.87 o 
   7   4   8        8.07       13.50      6.69 o 
   8   4   8      112.77       90.08     10.87 o 
   9   4   8        3.22       -2.71     11.27 o 
   0   5   8      938.10      943.88    137.22 o 
   1   5   8      418.55      420.34     30.89 o 
   2   5   8      598.52      576.97     43.80 o 
   3   5   8      500.98      535.84     24.86 o 
   4   5   8      490.65      434.16     43.73 o 
   5   5   8       91.06      107.80      9.01 o 
   6   5   8      170.58      175.86      6.25 o 
   7   5   8      105.08      108.41     25.82 o 
   8   5   8       85.38       70.69     12.46 o 
   0   6   8       71.20       78.06     20.55 o 
   1   6   8      762.44      681.62     86.65 o 
   2   6   8      787.37      781.46     74.42 o 
   3   6   8       34.59       43.47     13.84 o 
   4   6   8      286.15      309.50     32.57 o 
   5   6   8      164.29      160.17     11.07 o 
   6   6   8       25.55       21.19      9.96 o 
   7   6   8       63.14       46.62      9.70 o 
   8   6   8       12.34       12.44      9.66 o 
   0   7   8      190.22      178.62     21.67 o 
   1   7   8       65.80       65.68      6.23 o 
   2   7   8       18.21       32.19      8.86 o 
   3   7   8      133.93      104.06      8.12 o 
   4   7   8       19.09       19.34     23.83 o 
   5   7   8       20.61       18.87      3.88 o 
   6   7   8       34.35       48.43     10.29 o 
   7   7   8       74.36       77.57      6.04 o 
   8   7   8       42.13       78.58     26.86 o 
   0   8   8        3.34       26.31     11.51 o 
   1   8   8      277.00      236.98     19.53 o 
   2   8   8      266.74      330.96     14.36 o 
   3   8   8      148.99      183.23     24.34 o 
   4   8   8       81.80       92.68      9.55 o 
   5   8   8      222.47      248.93     73.26 o 
   6   8   8       26.02       35.05      8.66 o 
   7   8   8        7.05       13.90     16.14 o 
   0   9   8       75.06      126.19     27.12 o 
   1   9   8      246.26      248.93     30.86 o 
   2   9   8      278.90      308.37     50.52 o 
   3   9   8      578.27      504.04     33.05 o 
   4   9   8      115.77      138.66     16.51 o 
   5   9   8       57.20       64.49     18.37 o 
   6   9   8        0.84       12.93     16.95 o 
   7   9   8       90.93      101.56     43.84 o 
   0  10   8      492.55      491.60     52.00 o 
   1  10   8       14.22       24.27     13.60 o 
   2  10   8        6.01       13.58     13.41 o 
   3  10   8      286.15      252.65     29.27 o 
   4  10   8      424.40      382.99     42.70 o 
   5  10   8      102.12      127.05     25.98 o 
   6  10   8      108.09      115.70      9.65 o 
   0  11   8      143.13      195.20     26.46 o 
   1  11   8       24.80       32.41      9.81 o 
   2  11   8      140.32      127.77     12.73 o 
   3  11   8       77.29       63.96     11.14 o 
   4  11   8       86.99       82.67     13.06 o 
   5  11   8       58.59       46.48     13.46 o 
   6  11   8      162.84      166.69     17.16 o 
   0  12   8      312.64      343.42    111.17 o 
   1  12   8       81.90       97.70     33.60 o 
   2  12   8       59.21       50.13     12.81 o 
   3  12   8       77.62       62.87     25.53 o 
   4  12   8       29.53       65.03     26.43 o 
   5  12   8        6.80       11.63     10.16 o 
   0  13   8      108.78      155.27     21.32 o 
   1  13   8       61.95       61.73     14.21 o 
   2  13   8       38.23       34.94     21.43 o 
   3  13   8       45.93       43.40     12.68 o 
   0  14   8       19.25       23.73     25.44 o 
   1  14   8      104.00      111.13     25.38 o 
   1   0   9     5707.03     5833.18    118.12 o 
   2   0   9     5258.08     6028.55    150.36 o 
   3   0   9      998.39      970.81     18.52 o 
   4   0   9      273.79      256.22     13.21 o 
   5   0   9     1370.26     1359.61     57.49 o 
   6   0   9      239.55      232.64     19.71 o 
   7   0   9        0.49       -1.29      3.80 o 
   8   0   9       11.95       13.46      5.41 o 
   9   0   9       54.56       44.44     17.84 o 
   0   1   9      185.17      161.32      3.94 o 
   1   1   9     1597.89     1653.98     49.72 o 
   2   1   9       87.96       71.16      4.90 o 
   3   1   9     2213.66     2325.70     75.20 o 
   4   1   9       75.60       65.02      5.52 o 
   5   1   9       94.77      113.18      8.12 o 
   6   1   9       48.72       57.92      6.05 o 
   7   1   9       22.41       23.66      3.50 o 
   8   1   9       29.14       25.81      6.07 o 
   9   1   9       21.63       15.87     10.76 o 
   0   2   9     3857.32     3824.31    118.06 o 
   1   2   9     2780.77     2983.34     62.14 o 
   2   2   9     3062.89     3515.02    113.26 o 
   3   2   9     1244.19     1238.61     53.28 o 
   4   2   9      994.77      960.78     22.33 o 
   5   2   9      186.53      186.99     15.26 o 
   6   2   9      461.27      498.43     22.73 o 
   7   2   9      122.81      154.91     18.45 o 
   8   2   9       14.24       19.01      9.69 o 
   9   2   9       13.66        4.29      6.09 o 
   0   3   9     1686.89     1631.89     32.20 o 
   1   3   9     2354.04     2354.66     52.92 o 
   2   3   9     2586.31     2628.22     88.94 o 
   3   3   9      282.72      286.13     11.11 o 
   4   3   9      374.99      346.89     15.17 o 
   5   3   9      939.64     1079.22    142.51 o 
   6   3   9      162.43      160.23     12.75 o 
   7   3   9       21.12       30.15      4.54 o 
   8   3   9       50.04       53.12     10.03 o 
   9   3   9      105.63       92.10     40.90 o 
   0   4   9     1078.08     1187.76     56.26 o 
   1   4   9      706.60      761.52     33.66 o 
   2   4   9      227.59      242.98     11.39 o 
   3   4   9       75.21       67.06      4.88 o 
   4   4   9      737.87      846.02     91.43 o 
   5   4   9       74.34      116.05     17.08 o 
   6   4   9       42.17       40.08      8.27 o 
   7   4   9      224.56      182.68     48.11 o 
   8   4   9       44.48       54.09     11.61 o 
   9   4   9        0.28        7.79      9.21 o 
   0   5   9      492.65      461.98     30.85 o 
   1   5   9      122.70      106.64      6.27 o 
   2   5   9       71.35       89.01     11.16 o 
   3   5   9       14.59       25.10      5.22 o 
   4   5   9       37.48       43.06     11.72 o 
   5   5   9      211.72      207.92     45.63 o 
   6   5   9      219.50      237.36     24.75 o 
   7   5   9        3.18       10.33      6.31 o 
   8   5   9        6.80        2.78      4.48 o 
   0   6   9     2779.81     3281.74     99.19 o 
   1   6   9      538.79      593.47    125.29 o 
   2   6   9      316.00      322.73     15.13 o 
   3   6   9      501.21      427.60     16.78 o 
   4   6   9      220.71      209.12     12.84 o 
   5   6   9      157.46      142.90     43.83 o 
   6   6   9       16.13       12.85      7.16 o 
   7   6   9      290.85      303.93     66.90 o 
   8   6   9        1.84        5.74      6.89 o 
   0   7   9      187.82      153.86     14.94 o 
   1   7   9       31.26       25.84      5.65 o 
   2   7   9      645.11      547.40     28.57 o 
   3   7   9        7.52        9.18      2.18 o 
   4   7   9      311.76      327.50     25.03 o 
   5   7   9       90.85       58.41     24.17 o 
   6   7   9      145.31      172.87     57.84 o 
   7   7   9      114.81      133.29     36.56 o 
   8   7   9       21.57        0.58     17.78 o 
   0   8   9      287.64      257.43     34.49 o 
   1   8   9      230.15      252.12     16.12 o 
   2   8   9      628.39      560.68     36.64 o 
   3   8   9      353.32      269.25     24.66 o 
   4   8   9       84.38       89.02      7.46 o 
   5   8   9      279.05      247.25     63.67 o 
   6   8   9       58.45       38.66     16.36 o 
   7   8   9        1.70        6.31     14.44 o 
   0   9   9      158.37      154.30     12.08 o 
   1   9   9     1010.59     1042.94     57.19 o 
   2   9   9      492.14      543.32     28.08 o 
   3   9   9       27.97       45.71      8.00 o 
   4   9   9      607.54      572.05     24.33 o 
   5   9   9      370.58      396.02     36.11 o 
   6   9   9       15.08       25.80      8.11 o 
   7   9   9       66.39       58.11     13.34 o 
   0  10   9      360.68      382.40     50.30 o 
   1  10   9      575.38      577.69     42.96 o 
   2  10   9      277.46      326.05     46.36 o 
   3  10   9       19.30       30.18     12.59 o 
   4  10   9       13.35       21.23      4.15 o 
   5  10   9      182.23      190.36     48.75 o 
   6  10   9      274.84      380.19     56.15 o 
   0  11   9       43.77       63.35     11.72 o 
   1  11   9       80.40       74.79     14.55 o 
   2  11   9       22.39       35.21      7.86 o 
   3  11   9      186.79      140.83     25.05 o 
   4  11   9      164.08      163.20     24.02 o 
   5  11   9       21.02       17.10      4.13 o 
   0  12   9       12.52       14.96      3.60 o 
   1  12   9      116.97      136.68     17.73 o 
   2  12   9       40.46       50.45     17.57 o 
   3  12   9       19.43       20.17     13.20 o 
   4  12   9       99.37       82.79      7.61 o 
   5  12   9       53.66      108.52    107.62 o 
   0  13   9      105.36      116.18     18.52 o 
   1  13   9       71.74       69.73     13.03 o 
   2  13   9       32.49       37.01      7.97 o 
   3  13   9        6.67       11.45      8.11 o 
   0  14   9      106.87      129.64     90.27 o 
   1  14   9       71.84       70.86      8.49 o 
   0   0  10      492.03      494.67     11.61 o 
   1   0  10     3246.92     3121.17    174.23 o 
   2   0  10     1965.18     2227.93    123.37 o 
   3   0  10      106.83      124.25     14.62 o 
   4   0  10      831.34      823.12     62.62 o 
   5   0  10      757.39      846.50     44.09 o 
   6   0  10       12.94       17.97      3.74 o 
   7   0  10      256.10      220.14     35.10 o 
   8   0  10       28.42       25.05      5.54 o 
   9   0  10      137.12      141.44     13.40 o 
   0   1  10        2.04        3.15      0.68 o 
   1   1  10     3262.02     3298.20     82.81 o 
   2   1  10       32.00       24.77      2.78 o 
   3   1  10      278.66      253.26     24.36 o 
   4   1  10      626.01      654.06     43.00 o 
   5   1  10      186.72      180.25      9.13 o 
   6   1  10      501.75      471.59     23.95 o 
   7   1  10       70.59       66.33     12.35 o 
   8   1  10        1.38        6.45      2.75 o 
   9   1  10        7.89        8.77      3.75 o 
   0   2  10     5059.15     4963.74    110.78 o 
   1   2  10     1803.17     1858.73     40.85 o 
   2   2  10      900.36      925.04     16.32 o 
   3   2  10      317.76      302.59     16.83 o 
   4   2  10     1964.80     2013.82     43.35 o 
   5   2  10      278.74      256.30     11.73 o 
   6   2  10      178.58      176.39     21.31 o 
   7   2  10       92.01       89.57     15.22 o 
   8   2  10       31.99       23.05      5.79 o 
   9   2  10       17.68       12.93      3.41 o 
   0   3  10     9499.92    10981.89   1177.78 o 
   1   3  10      955.13      978.15     23.04 o 
   2   3  10     1054.77     1218.92     28.74 o 
   3   3  10      277.36      283.27     12.46 o 
   4   3  10      722.94      728.16     26.25 o 
   5   3  10      319.34      289.48     18.59 o 
   6   3  10      377.41      381.62     31.24 o 
   7   3  10      116.52      147.89     12.17 o 
   8   3  10       36.49       26.07      5.58 o 
   9   3  10       75.59       54.81     13.91 o 
   0   4  10      452.35      474.18     58.39 o 
   1   4  10     2898.16     3224.10    134.61 o 
   2   4  10      244.07      258.04     11.32 o 
   3   4  10      253.17      227.47     11.76 o 
   4   4  10       30.64       31.71      5.24 o 
   5   4  10      449.18      464.29     30.18 o 
   6   4  10      259.01      260.21     14.36 o 
   7   4  10       77.02       72.19     13.16 o 
   8   4  10        9.97        5.28      5.80 o 
   0   5  10       73.23       60.24      8.89 o 
   1   5  10      204.96      224.18     14.02 o 
   2   5  10      141.82      147.12      9.15 o 
   3   5  10       90.36       93.42     14.06 o 
   4   5  10      157.53      136.93      9.36 o 
   5   5  10       34.65       29.29      3.99 o 
   6   5  10      106.26      108.54      9.75 o 
   7   5  10       59.22       50.21     15.83 o 
   8   5  10       16.05       15.40      3.87 o 
   0   6  10     1080.04      980.29    120.22 o 
   1   6  10      631.82      689.01     19.00 o 
   2   6  10       99.19       89.37      8.17 o 
   3   6  10      327.47      288.82     12.91 o 
   4   6  10       56.48       58.02     20.39 o 
   5   6  10      537.64      526.25     37.33 o 
   6   6  10       40.65       53.50      4.72 o 
   7   6  10        3.44       20.41      6.48 o 
   8   6  10       64.24       73.67     24.44 o 
   0   7  10      240.69      259.64     28.79 o 
   1   7  10      155.37      164.35     11.43 o 
   2   7  10      214.82      184.89     16.90 o 
   3   7  10      133.20      131.18     19.96 o 
   4   7  10      870.65      797.34     43.19 o 
   5   7  10       94.69      123.24     24.93 o 
   6   7  10       11.62       18.68      4.12 o 
   7   7  10       15.45       12.49     16.36 o 
   8   7  10       26.70       20.07      7.63 o 
   0   8  10      221.32      248.81     12.58 o 
   1   8  10      513.52      520.23     43.61 o 
   2   8  10      289.18      296.68     17.67 o 
   3   8  10      300.70      266.04     14.14 o 
   4   8  10      484.39      477.85     98.72 o 
   5   8  10      185.40      198.26     26.28 o 
   6   8  10       22.52       28.59     12.91 o 
   7   8  10       11.74       16.53      6.02 o 
   0   9  10     1548.65     1202.50    202.69 o 
   1   9  10       63.24       45.90     13.21 o 
   2   9  10       55.14       49.86      9.69 o 
   3   9  10     1592.23     1400.80    104.64 o 
   4   9  10      405.45      431.04     19.41 o 
   5   9  10       22.25       36.22     12.62 o 
   6   9  10      161.06      170.37     13.38 o 
   7   9  10       22.59       21.48      4.95 o 
   0  10  10       78.86       88.37     14.91 o 
   1  10  10      535.10      411.93    104.21 o 
   2  10  10      832.73      774.68     70.11 o 
   3  10  10       33.33       34.44      9.31 o 
   4  10  10      280.13      290.00     19.44 o 
   5  10  10      194.96      193.07     30.59 o 
   6  10  10      124.07      138.62     23.56 o 
   0  11  10      131.04       68.66     55.84 o 
   1  11  10      270.16      222.59     36.26 o 
   2  11  10        1.28       18.91     15.07 o 
   3  11  10       49.10       42.32      8.66 o 
   4  11  10       50.80       40.44      9.04 o 
   5  11  10       60.25       65.78     12.98 o 
   0  12  10      128.22       96.62     21.09 o 
   1  12  10       68.73       66.03      8.98 o 
   2  12  10       21.32       29.37      5.42 o 
   3  12  10       73.79       71.33      6.70 o 
   4  12  10        9.31       17.43      8.34 o 
   0  13  10        0.86        8.96      7.12 o 
   1  13  10        0.80        7.34     10.20 o 
   2  13  10       26.56       26.19      9.37 o 
   3  13  10       12.79       10.68      6.17 o 
   0  14  10       45.79       44.23      8.24 o 
   1   0  11      458.36      372.13     25.28 o 
   2   0  11     5046.24     5764.38    156.93 o 
   3   0  11     1094.46     1098.61     33.79 o 
   4   0  11     1515.37     1568.55     46.00 o 
   5   0  11       19.31       18.06      1.33 o 
   6   0  11      225.38      233.09     17.26 o 
   7   0  11        6.68       -0.32      4.77 o 
   8   0  11        4.35       10.63      5.47 o 
   9   0  11        1.32        5.02      2.83 o 
   0   1  11      101.40       82.86      9.18 o 
   1   1  11      867.03      762.32     23.52 o 
   2   1  11      683.17      668.92     10.87 o 
   3   1  11       90.31       77.66      4.41 o 
   4   1  11      577.44      542.29     32.78 o 
   5   1  11      128.84      120.98      7.73 o 
   6   1  11      169.53      182.06     30.34 o 
   7   1  11       34.86       34.33      5.43 o 
   8   1  11       11.69       15.18      4.22 o 
   9   1  11        7.92        2.78      3.25 o 
   0   2  11     1886.71     2056.72    255.37 o 
   1   2  11     1545.78     1607.52     18.76 o 
   2   2  11      447.82      398.02     12.55 o 
   3   2  11     1148.85     1143.86     47.41 o 
   4   2  11       43.68       46.47      4.98 o 
   5   2  11      549.37      504.94     12.62 o 
   6   2  11      184.50      158.46     11.22 o 
   7   2  11       18.16       17.36      5.47 o 
   8   2  11       62.29       55.94     13.00 o 
   9   2  11       45.34       38.44     10.69 o 
   0   3  11       11.14       14.79      3.41 o 
   1   3  11     1720.64     1798.79     61.21 o 
   2   3  11      350.73      359.25     15.92 o 
   3   3  11      689.24      649.44     18.14 o 
   4   3  11     1841.01     1905.22     63.97 o 
   5   3  11      282.39      274.06     14.22 o 
   6   3  11      103.92      107.31      7.02 o 
   7   3  11       48.16       40.92      4.70 o 
   8   3  11        7.09        1.86      5.64 o 
   9   3  11       18.41       21.52      8.43 o 
   0   4  11       68.54       64.18      5.97 o 
   1   4  11      767.82      725.33     29.06 o 
   2   4  11      364.12      345.04     16.80 o 
   3   4  11      999.20      929.91     57.08 o 
   4   4  11      277.04      281.76     22.79 o 
   5   4  11      822.93      865.92     39.68 o 
   6   4  11      172.17      212.71     25.73 o 
   7   4  11       56.42       50.17      9.27 o 
   8   4  11       80.06       67.04     13.55 o 
   0   5  11      243.71      293.34     71.75 o 
   1   5  11      476.63      499.56     34.04 o 
   2   5  11      167.58      148.25     11.12 o 
   3   5  11       96.44       83.41      7.42 o 
   4   5  11      255.94      235.91     14.15 o 
   5   5  11       48.12       47.30     22.14 o 
   6   5  11       12.63       13.75      3.41 o 
   7   5  11       96.43      133.25     23.09 o 
   8   5  11       21.59       14.84      9.50 o 
   0   6  11        2.38        7.03     14.72 o 
   1   6  11      234.46      206.16     13.01 o 
   2   6  11      195.88      180.60     22.55 o 
   3   6  11       37.66       36.23     10.33 o 
   4   6  11      245.71      246.38     12.19 o 
   5   6  11      387.35      390.19     34.21 o 
   6   6  11      275.65      242.16     26.55 o 
   7   6  11        6.18       15.83      7.44 o 
   8   6  11       82.84      108.74     43.83 o 
   0   7  11       36.64       21.01      6.92 o 
   1   7  11      334.28      337.05     38.91 o 
   2   7  11      348.86      347.26     19.31 o 
   3   7  11      249.26      214.44     13.82 o 
   4   7  11       89.78      112.54      8.12 o 
   5   7  11      276.98      291.70     29.70 o 
   6   7  11       44.18       47.10      8.63 o 
   7   7  11       18.76       11.93      5.87 o 
   0   8  11       22.47       43.90     18.77 o 
   1   8  11      586.02      653.23     46.18 o 
   2   8  11      351.46      328.18     25.43 o 
   3   8  11     1273.30     1197.90    115.14 o 
   4   8  11       59.81       86.21     11.49 o 
   5   8  11      362.41      417.50     66.36 o 
   6   8  11      102.80      113.16     20.05 o 
   7   8  11       85.81       83.04     26.21 o 
   0   9  11       74.86       85.46     22.06 o 
   1   9  11      795.08      757.43     36.50 o 
   2   9  11      522.99      451.89     51.09 o 
   3   9  11      243.53      239.04     24.92 o 
   4   9  11      144.70      154.21     19.03 o 
   5   9  11      441.79      516.10     55.91 o 
   6   9  11      215.85      259.11     18.24 o 
   7   9  11       96.93       95.73     18.29 o 
   0  10  11      654.50      585.57     70.34 o 
   1  10  11      382.94      353.96     39.24 o 
   2  10  11       44.05       37.64      3.62 o 
   3  10  11      854.33      702.06     71.98 o 
   4  10  11      371.19      379.87     31.74 o 
   5  10  11       58.37       54.92     14.72 o 
   6  10  11       99.22      101.32     22.27 o 
   0  11  11      564.07      529.83     94.94 o 
   1  11  11       48.83       55.82      8.55 o 
   2  11  11       72.06       97.89     35.71 o 
   3  11  11       30.00       40.00     12.52 o 
   4  11  11      139.55      127.99     13.25 o 
   5  11  11       82.26       75.95     25.46 o 
   0  12  11       56.86       60.89     14.14 o 
   1  12  11       48.92       57.83     16.82 o 
   2  12  11       13.63       20.29      3.76 o 
   3  12  11       22.48       58.56     34.38 o 
   4  12  11       14.05       14.30     10.70 o 
   0  13  11        7.09       13.50     19.32 o 
   1  13  11      111.15      123.07     13.03 o 
   2  13  11       38.42       64.32     79.86 o 
   3  13  11       58.69       44.77     11.59 o 
   1   0  12     1049.85      992.45     21.64 o 
   2   0  12       54.68       40.95      2.20 o 
   3   0  12     1400.65     1357.53     76.19 o 
   4   0  12       24.22       24.22      2.91 o 
   5   0  12       82.74       95.39     19.64 o 
   6   0  12      524.95      499.86     37.16 o 
   7   0  12       27.40       40.13      8.76 o 
   8   0  12        0.28        9.15      2.96 o 
   9   0  12        0.79        4.51      5.86 o 
   0   1  12      732.37      664.15     16.07 o 
   1   1  12      847.61      844.36     14.77 o 
   2   1  12     1260.79     1378.09     45.42 o 
   3   1  12      897.03      868.59     19.66 o 
   4   1  12      354.71      336.00     16.76 o 
   5   1  12      472.55      522.32     28.19 o 
   6   1  12      776.97      759.59     35.10 o 
   7   1  12       10.12       15.55      3.12 o 
   8   1  12       16.38       10.72      3.21 o 
   9   1  12       71.66       60.02      9.99 o 
   0   2  12      508.64      515.56      7.92 o 
   1   2  12     1598.47     1711.11     55.37 o 
   2   2  12      232.51      227.62     10.74 o 
   3   2  12      188.68      183.62      7.57 o 
   4   2  12      879.70      899.18     25.85 o 
   5   2  12      220.32      198.10     15.19 o 
   6   2  12       50.05       49.74      9.00 o 
   7   2  12       86.45       91.10     15.30 o 
   8   2  12       25.85       22.69      5.54 o 
   9   2  12        9.90       13.87      5.26 o 
   0   3  12      268.84      259.40     13.46 o 
   1   3  12     4359.00     4637.87     85.50 o 
   2   3  12     1410.12     1602.05     71.39 o 
   3   3  12       91.53       91.84      5.10 o 
   4   3  12      322.63      321.27     18.35 o 
   5   3  12      427.98      427.83     24.01 o 
   6   3  12       67.15       65.67      7.34 o 
   7   3  12      194.56      218.31     20.94 o 
   8   3  12       44.63       36.32      7.85 o 
   0   4  12     1952.95     2189.52    137.28 o 
   1   4  12     1237.07     1343.08     67.27 o 
   2   4  12      195.02      181.21     10.28 o 
   3   4  12      606.70      650.94     29.08 o 
   4   4  12      217.71      223.61     13.31 o 
   5   4  12       65.38       94.29     24.70 o 
   6   4  12      178.07      168.79     31.34 o 
   7   4  12       34.82       42.47     14.40 o 
   8   4  12       22.17       29.43      5.44 o 
   0   5  12      609.05      679.62     44.12 o 
   1   5  12      137.09      106.90     24.52 o 
   2   5  12      236.78      245.86     14.07 o 
   3   5  12      524.35      561.72     21.96 o 
   4   5  12      156.80      147.48     12.33 o 
   5   5  12      752.17      789.06     88.35 o 
   6   5  12       35.34       38.14      4.53 o 
   7   5  12       57.69       43.47      7.60 o 
   8   5  12       35.76       50.90      9.18 o 
   0   6  12       92.62      106.24     23.06 o 
   1   6  12       40.98       53.00      5.96 o 
   2   6  12      116.51      128.69     23.12 o 
   3   6  12       56.07       60.08      7.22 o 
   4   6  12      368.00      373.53     27.71 o 
   5   6  12      250.86      238.50     55.15 o 
   6   6  12       88.90       84.22     10.30 o 
   7   6  12       31.92       20.35     13.72 o 
   8   6  12       24.54       28.53      7.10 o 
   0   7  12      479.16      380.94     28.34 o 
   1   7  12      277.02      265.09     29.21 o 
   2   7  12      169.83      129.09     11.95 o 
   3   7  12      114.97      131.12     27.24 o 
   4   7  12      377.88      326.00     53.55 o 
   5   7  12      425.12      420.94     30.86 o 
   6   7  12      214.34      220.05      7.30 o 
   7   7  12       48.19       56.95      6.07 o 
   0   8  12     1380.10     1075.46    253.96 o 
   1   8  12      323.77      345.04     16.00 o 
   2   8  12      120.68      136.05     11.36 o 
   3   8  12      754.83      717.98     56.70 o 
   4   8  12       25.15       24.53     18.17 o 
   5   8  12      524.78      709.38     60.22 o 
   6   8  12       33.33       23.60      6.19 o 
   7   8  12       30.13       28.37     10.86 o 
   0   9  12       26.57       25.17      3.99 o 
   1   9  12      726.03      870.56     52.62 o 
   2   9  12      784.54      686.95     40.84 o 
   3   9  12      133.28      152.59     20.90 o 
   4   9  12       83.24      114.19     15.03 o 
   5   9  12      196.06      212.64     27.52 o 
   6   9  12       46.19       55.45     16.32 o 
   0  10  12      172.23      132.58     32.65 o 
   1  10  12      235.23      240.24     22.52 o 
   2  10  12      715.52      640.80     39.27 o 
   3  10  12      656.46      582.82     35.52 o 
   4  10  12       67.49       72.90      6.00 o 
   5  10  12       69.53       88.39      8.42 o 
   6  10  12       56.87       38.10      9.07 o 
   0  11  12       13.78       12.73      6.47 o 
   1  11  12       35.46       45.94      7.65 o 
   2  11  12      679.15      559.00     35.63 o 
   3  11  12      307.74      279.72     33.38 o 
   4  11  12       37.89       22.91      8.95 o 
   5  11  12       22.45       50.51     19.69 o 
   0  12  12       59.39       64.12      6.31 o 
   1  12  12       75.90       86.09     10.19 o 
   2  12  12       61.17       73.77     12.96 o 
   3  12  12       12.94       12.80      5.89 o 
   4  12  12       23.65       18.91     11.54 o 
   0  13  12       59.16       46.61     10.21 o 
   1  13  12      296.16      285.10     27.45 o 
   2  13  12       16.86       18.21      4.56 o 
   3  13  12       15.89       13.26      9.25 o 
   1   0  13      231.10      191.01     19.03 o 
   2   0  13       15.64       15.97      1.34 o 
   3   0  13      150.85      177.38     12.31 o 
   4   0  13      396.17      379.56     30.11 o 
   5   0  13      108.94      116.90     23.83 o 
   6   0  13      254.52      261.43     43.60 o 
   7   0  13      103.07      107.37     39.80 o 
   8   0  13       27.69       20.42      9.66 o 
   9   0  13        0.26        5.41      5.67 o 
   0   1  13      471.63      427.47      8.18 o 
   1   1  13      811.71      881.73     37.64 o 
   2   1  13     2619.20     2698.63     95.67 o 
   3   1  13      163.93      152.55      6.56 o 
   4   1  13      185.56      173.32     11.06 o 
   5   1  13      172.56      177.86     11.30 o 
   6   1  13      277.23      273.71      8.98 o 
   7   1  13       58.51       46.64      9.19 o 
   8   1  13       38.48       44.40      9.05 o 
   0   2  13     2399.55     2524.68     39.35 o 
   1   2  13      369.83      388.17     13.82 o 
   2   2  13     2764.58     2763.00    117.01 o 
   3   2  13      231.81      264.02     12.43 o 
   4   2  13      313.86      307.41     20.52 o 
   5   2  13      112.40      110.62      5.28 o 
   6   2  13      144.13      160.28      8.47 o 
   7   2  13       13.51       13.08      4.33 o 
   8   2  13       39.94       49.09     19.71 o 
   0   3  13     1248.28     1267.83     57.93 o 
   1   3  13      985.71      867.19     47.88 o 
   2   3  13      247.58      234.49     10.81 o 
   3   3  13     1347.31     1266.36     67.87 o 
   4   3  13       84.07       93.49      7.73 o 
   5   3  13      622.05      631.38     35.10 o 
   6   3  13       99.59      116.95     19.93 o 
   7   3  13       89.33      107.22      7.15 o 
   8   3  13        9.44       13.71      4.19 o 
   0   4  13      182.99      143.84     40.29 o 
   1   4  13      215.56      208.50     10.52 o 
   2   4  13      489.70      461.83     24.85 o 
   3   4  13      411.23      397.04     17.75 o 
   4   4  13      283.88      257.69     10.57 o 
   5   4  13      275.81      266.17     16.89 o 
   6   4  13       52.04       47.91      9.87 o 
   7   4  13       48.28       42.96     29.27 o 
   8   4  13       50.02       38.48     11.46 o 
   0   5  13      202.15      229.91     63.92 o 
   1   5  13      295.46      271.37     23.90 o 
   2   5  13      373.54      405.23     21.53 o 
   3   5  13      177.40      204.80     17.74 o 
   4   5  13      155.44      144.77      6.73 o 
   5   5  13      460.02      487.26     34.50 o 
   6   5  13       80.73       59.38     12.74 o 
   7   5  13       67.17       81.04     28.34 o 
   8   5  13       33.87       28.24      7.76 o 
   0   6  13      325.21      299.06     16.13 o 
   1   6  13      951.50      968.14     75.13 o 
   2   6  13      170.48      164.63     15.51 o 
   3   6  13      145.18      165.84     19.83 o 
   4   6  13       43.22       49.16      7.57 o 
   5   6  13       19.64       29.42     11.36 o 
   6   6  13      191.92      218.17     30.60 o 
   7   6  13       79.20       80.29     18.78 o 
   8   6  13        4.22        5.79      2.61 o 
   0   7  13      132.46      169.99     17.42 o 
   1   7  13      227.17      222.20     30.50 o 
   2   7  13      856.11      809.32    108.01 o 
   3   7  13        9.16       10.61      7.46 o 
   4   7  13      251.85      282.40     18.45 o 
   5   7  13        8.03       10.91      8.60 o 
   6   7  13       28.40       29.30      7.46 o 
   7   7  13       43.26       71.43     20.57 o 
   0   8  13      289.89      335.76     28.50 o 
   1   8  13       55.42       47.38      8.57 o 
   2   8  13      908.96      851.56     66.54 o 
   3   8  13      529.58      591.48     66.60 o 
   4   8  13      487.56      581.02    109.61 o 
   5   8  13       56.02       59.91     11.16 o 
   6   8  13       35.70       30.59     25.23 o 
   7   8  13       39.95       36.34      8.06 o 
   0   9  13      534.51      431.46     58.19 o 
   1   9  13      144.16      147.22      6.31 o 
   2   9  13       22.30       25.22      3.63 o 
   3   9  13      224.83      232.07     18.19 o 
   4   9  13        2.80       10.80     12.21 o 
   5   9  13       25.29       30.37      7.19 o 
   6   9  13       71.68       64.04     18.59 o 
   0  10  13       30.23       43.51     17.33 o 
   1  10  13      171.54      185.09     15.18 o 
   2  10  13      289.70      268.18     16.50 o 
   3  10  13      116.31      113.54      6.67 o 
   4  10  13      401.88      530.71    100.27 o 
   5  10  13      226.71      257.02     17.95 o 
   6  10  13       35.46       37.14      7.77 o 
   0  11  13       49.26       36.33      9.11 o 
   1  11  13       29.85       40.51      6.77 o 
   2  11  13       33.43       31.38      6.21 o 
   3  11  13       32.85       31.22     12.75 o 
   4  11  13       78.00       94.11     25.16 o 
   5  11  13       59.92       72.58     13.69 o 
   0  12  13       63.35       60.30     12.72 o 
   1  12  13       58.70       69.62      6.80 o 
   2  12  13        4.68        6.52      7.76 o 
   3  12  13       37.40       34.80     12.20 o 
   4  12  13       18.47       19.67      9.05 o 
   0  13  13        6.11        9.46      5.83 o 
   1  13  13       23.45       28.29     12.28 o 
   2  13  13       91.04       97.69     18.46 o 
   0   0  14      540.19      622.24     14.49 o 
   1   0  14      825.43      743.90     67.04 o 
   2   0  14      207.15      194.87     27.18 o 
   3   0  14       24.76       24.48      2.37 o 
   4   0  14        4.31        4.53      3.19 o 
   5   0  14        4.01       -0.32      5.15 o 
   6   0  14      554.11      540.25     56.16 o 
   7   0  14       51.08       67.69     21.45 o 
   8   0  14        0.23       13.91      7.92 o 
   0   1  14      208.11      197.73     16.23 o 
   1   1  14     4256.31     4590.59    102.42 o 
   2   1  14      241.21      220.25     20.29 o 
   3   1  14      512.71      508.62     11.65 o 
   4   1  14      436.61      381.98     17.48 o 
   5   1  14      202.36      180.57      9.81 o 
   6   1  14      106.78      103.64     17.22 o 
   7   1  14      370.76      345.09     24.88 o 
   8   1  14        6.69        6.50      7.44 o 
   0   2  14     1749.20     2008.50     53.13 o 
   1   2  14      443.59      520.29     23.49 o 
   2   2  14      220.91      243.16     10.01 o 
   3   2  14      783.46      756.21     64.82 o 
   4   2  14      607.19      562.88     26.21 o 
   5   2  14       41.13       37.68      7.99 o 
   6   2  14      324.18      301.72     18.03 o 
   7   2  14        5.83        5.66      2.82 o 
   8   2  14       27.57       17.88      4.57 o 
   0   3  14      352.81      344.22     21.76 o 
   1   3  14      956.09      932.32     31.89 o 
   2   3  14     1282.13     1294.84     36.26 o 
   3   3  14      419.11      443.87     25.17 o 
   4   3  14        4.20        8.34      1.36 o 
   5   3  14      210.10      205.29     18.53 o 
   6   3  14       66.62       65.48      4.99 o 
   7   3  14       42.89       40.86     14.04 o 
   8   3  14      142.27       97.02     26.59 o 
   0   4  14      278.14      298.53     37.32 o 
   1   4  14      133.01      141.05     16.52 o 
   2   4  14     1135.98     1218.55     61.72 o 
   3   4  14      335.63      325.34     13.40 o 
   4   4  14     1054.62      988.71     37.77 o 
   5   4  14      503.26      501.60     27.77 o 
   6   4  14       77.57       71.47      5.00 o 
   7   4  14       41.04       40.88     15.17 o 
   8   4  14        6.47       14.13      9.05 o 
   0   5  14      281.25      325.98     18.51 o 
   1   5  14       87.74       75.94      9.91 o 
   2   5  14      261.38      245.99     16.55 o 
   3   5  14      654.58      634.53     22.02 o 
   4   5  14      346.20      361.99     30.56 o 
   5   5  14      470.35      485.72     35.59 o 
   6   5  14      167.04      191.53     35.06 o 
   7   5  14       25.60       19.70      3.96 o 
   8   5  14       79.39       57.45     24.93 o 
   0   6  14       11.67       16.75      8.82 o 
   1   6  14      363.68      292.66     46.29 o 
   2   6  14      329.95      355.80     15.28 o 
   3   6  14       67.16       65.01      4.52 o 
   4   6  14      653.76      629.43     50.14 o 
   5   6  14      684.67      735.01     74.39 o 
   6   6  14       88.10      117.10     32.79 o 
   7   6  14       30.04       25.19      9.04 o 
   0   7  14       84.06       93.52     12.34 o 
   1   7  14      337.22      324.04     33.85 o 
   2   7  14       24.25       29.29      4.49 o 
   3   7  14      167.87      194.83      8.89 o 
   4   7  14      879.12      951.72     58.24 o 
   5   7  14      646.56      664.61     79.23 o 
   6   7  14       15.57       15.56      5.87 o 
   7   7  14        3.42        3.37      2.80 o 
   0   8  14      538.82      658.27    117.00 o 
   1   8  14      268.71      230.56     20.78 o 
   2   8  14      595.55      579.73     59.77 o 
   3   8  14       12.54       16.94      7.20 o 
   4   8  14      296.45      334.56     43.24 o 
   5   8  14      219.08      192.56     28.43 o 
   6   8  14      182.95      168.87     15.59 o 
   7   8  14      104.33      125.58     14.13 o 
   0   9  14       15.23       21.09      3.67 o 
   1   9  14      411.85      381.37     22.86 o 
   2   9  14      168.76      140.71     18.55 o 
   3   9  14      227.97      212.18     28.23 o 
   4   9  14       28.61       28.64      8.06 o 
   5   9  14      190.60      237.83     21.84 o 
   6   9  14       30.07       15.22      8.92 o 
   0  10  14        0.52        5.69      5.44 o 
   1  10  14       22.51       25.59      5.28 o 
   2  10  14        9.39       10.05      4.46 o 
   3  10  14       51.03       68.63     12.61 o 
   4  10  14       21.40       31.97      6.03 o 
   5  10  14       25.42       32.05     14.62 o 
   0  11  14      115.67       93.89     27.21 o 
   1  11  14       19.74       21.69      4.43 o 
   2  11  14       30.23       28.34      7.44 o 
   3  11  14       55.46       73.43     12.14 o 
   4  11  14      146.00      231.13     17.18 o 
   5  11  14      236.67      256.73     31.62 o 
   0  12  14        9.57       10.87     40.03 o 
   1  12  14       12.00        8.79      4.77 o 
   2  12  14       11.08        9.23      2.14 o 
   3  12  14      128.38      124.94     12.86 o 
   4  12  14       17.76       14.48      5.82 o 
   0  13  14       62.17       52.12     19.26 o 
   1  13  14       10.66       17.25      7.95 o 
   2  13  14       49.94       73.99     17.36 o 
   1   0  15      350.20      318.49     45.71 o 
   2   0  15       27.75       34.09      6.49 o 
   3   0  15      546.93      593.97     27.28 o 
   4   0  15       72.17       70.03      6.17 o 
   5   0  15      608.84      584.62     45.21 o 
   6   0  15        8.08       16.17      7.54 o 
   7   0  15       32.96       28.34      9.60 o 
   8   0  15       11.52        3.28      3.28 o 
   0   1  15       34.47       44.53      5.09 o 
   1   1  15     1710.38     1725.29     36.06 o 
   2   1  15      297.27      281.91     18.16 o 
   3   1  15      382.24      404.80     43.08 o 
   4   1  15      118.64      108.29      8.82 o 
   5   1  15      179.48      150.29     16.19 o 
   6   1  15      100.50       98.17     16.90 o 
   7   1  15       33.43       48.33     25.44 o 
   8   1  15       27.72       33.76      6.77 o 
   0   2  15      418.32      454.88     33.11 o 
   1   2  15       81.11       74.85      3.80 o 
   2   2  15     1421.80     1498.58     56.95 o 
   3   2  15      261.87      265.95     10.65 o 
   4   2  15       81.28       91.98     11.30 o 
   5   2  15      626.12      571.41     25.84 o 
   6   2  15      210.24      219.21     24.63 o 
   7   2  15        9.62       16.59      7.18 o 
   8   2  15        1.80       10.61      3.06 o 
   0   3  15     1274.84     1295.32     38.55 o 
   1   3  15      367.23      338.42     12.86 o 
   2   3  15       97.95       96.71      7.70 o 
   3   3  15      781.01      773.53     28.54 o 
   4   3  15       82.32       90.59      6.61 o 
   5   3  15      516.44      472.92     22.47 o 
   6   3  15      107.99      121.11     10.20 o 
   7   3  15       37.12       33.89      8.21 o 
   8   3  15       27.94       36.91     14.56 o 
   0   4  15       71.74       57.54      6.22 o 
   1   4  15      462.24      399.09     34.76 o 
   2   4  15     1403.77     1307.33     56.13 o 
   3   4  15      206.30      213.51      8.28 o 
   4   4  15      169.61      165.38      9.78 o 
   5   4  15      382.52      380.70     23.09 o 
   6   4  15      217.77      249.40     19.08 o 
   7   4  15        9.15       17.26      4.00 o 
   8   4  15       16.55       26.08      8.38 o 
   0   5  15      676.30      479.36     65.37 o 
   1   5  15       39.83       46.05      5.70 o 
   2   5  15      711.51      745.35     71.36 o 
   3   5  15      373.38      404.17     16.68 o 
   4   5  15       92.09       77.98      6.39 o 
   5   5  15       73.58       88.66      9.63 o 
   6   5  15       61.45       70.79      6.65 o 
   7   5  15       37.06       35.46      4.99 o 
   8   5  15       43.37       31.57     14.56 o 
   0   6  15       98.09       86.43     10.39 o 
   1   6  15       55.97       67.13      6.65 o 
   2   6  15      155.26      151.78     21.78 o 
   3   6  15     1656.16     1584.47    112.11 o 
   4   6  15       35.69       39.53      3.20 o 
   5   6  15      191.08      173.32     11.73 o 
   6   6  15       66.04       71.94      5.90 o 
   7   6  15        4.05        8.53     12.14 o 
   0   7  15      319.88      285.86     12.37 o 
   1   7  15      644.49      638.02     56.92 o 
   2   7  15      181.55      176.66      8.55 o 
   3   7  15      499.70      532.15     22.46 o 
   4   7  15      221.76      238.01     24.54 o 
   5   7  15      250.03      304.39     28.48 o 
   6   7  15      117.36      107.15     19.11 o 
   7   7  15      128.69      169.88     86.92 o 
   0   8  15      533.38      510.69     26.14 o 
   1   8  15      281.11      285.41     26.65 o 
   2   8  15      669.98      689.69     41.03 o 
   3   8  15       26.78       24.98     11.92 o 
   4   8  15       38.15       48.63     13.48 o 
   5   8  15      224.27      229.00     25.85 o 
   6   8  15       38.21       44.14      6.32 o 
   0   9  15      243.15      307.40     34.97 o 
   1   9  15       84.38       70.11     12.09 o 
   2   9  15       62.28       59.45      3.79 o 
   3   9  15      246.70      266.45     25.23 o 
   4   9  15      193.98      221.35     38.97 o 
   5   9  15       29.73       10.77     12.91 o 
   6   9  15        5.25       11.35      3.67 o 
   0  10  15        7.32       12.67     13.43 o 
   1  10  15      225.56      220.21     25.73 o 
   2  10  15       30.06       23.36     12.91 o 
   3  10  15        9.54       13.51     21.65 o 
   4  10  15      205.41      213.65     20.76 o 
   5  10  15      135.23      158.33     24.75 o 
   0  11  15      193.93      234.32     33.67 o 
   1  11  15       46.69       34.38      7.86 o 
   2  11  15       93.22       74.01     34.05 o 
   3  11  15       45.49       56.03      5.89 o 
   4  11  15        9.46       17.99     24.76 o 
   0  12  15       44.59       54.58     15.94 o 
   1  12  15       34.27       37.85     10.57 o 
   2  12  15       11.28       23.14      6.34 o 
   3  12  15        3.37        7.61      4.46 o 
   0  13  15       24.43       22.29      5.09 o 
   1  13  15       84.51       87.36     11.14 o 
   0   0  16     2073.49     2112.30     78.90 o 
   1   0  16      485.06      526.15     16.74 o 
   2   0  16      487.94      379.34     66.34 o 
   3   0  16      126.95      116.24     14.14 o 
   4   0  16        4.41        8.61      2.38 o 
   5   0  16      128.65      102.86     11.46 o 
   6   0  16      566.41      541.92     83.79 o 
   7   0  16       43.12       44.31     11.21 o 
   8   0  16       88.22       39.29     24.02 o 
   0   1  16     1166.37     1126.12     75.55 o 
   1   1  16      330.33      309.36      7.86 o 
   2   1  16      905.57      960.57     27.68 o 
   3   1  16      189.66      185.72     10.23 o 
   4   1  16        7.95        8.39      0.96 o 
   5   1  16      114.51      119.92      8.72 o 
   6   1  16        1.89        3.67      2.75 o 
   7   1  16       94.88       84.32     14.62 o 
   8   1  16       49.55       41.49     13.33 o 
   0   2  16        9.72       14.45      1.95 o 
   1   2  16      737.93      765.91     17.08 o 
   2   2  16      244.69      275.94     13.11 o 
   3   2  16       70.99       63.07      4.39 o 
   4   2  16       81.76       78.72     15.39 o 
   5   2  16       16.19       14.19      1.92 o 
   6   2  16      183.64      187.28     11.60 o 
   7   2  16       53.69       56.68     17.23 o 
   8   2  16       27.62       49.21     12.88 o 
   0   3  16      435.55      396.59     14.83 o 
   1   3  16        4.41        5.35      0.94 o 
   2   3  16      434.58      441.49     13.86 o 
   3   3  16      375.20      386.48     25.69 o 
   4   3  16       50.81       44.08      6.09 o 
   5   3  16      245.63      247.45      9.91 o 
   6   3  16        6.88        9.24      3.80 o 
   7   3  16       10.68        4.72      4.64 o 
   8   3  16       87.74       53.16     19.11 o 
   0   4  16       19.05       10.65      3.25 o 
   1   4  16      473.38      474.58     21.18 o 
   2   4  16      768.77      798.10     52.75 o 
   3   4  16       67.90       55.65      3.12 o 
   4   4  16       56.74       52.40      5.35 o 
   5   4  16       39.75       32.02     12.68 o 
   6   4  16       16.74        8.69      3.83 o 
   7   4  16       79.30       69.67     15.13 o 
   8   4  16       21.96       18.30     16.04 o 
   0   5  16        4.07       10.00      1.83 o 
   1   5  16      106.56      113.25      8.61 o 
   2   5  16      160.39      133.31     20.16 o 
   3   5  16      184.48      182.51      7.95 o 
   4   5  16      694.17      745.42     29.98 o 
   5   5  16      454.96      486.51     47.71 o 
   6   5  16        8.14       11.59      4.68 o 
   7   5  16       12.05       19.30      5.45 o 
   0   6  16      155.89      109.58     12.95 o 
   1   6  16      250.37      242.96     10.82 o 
   2   6  16      126.44      134.93     12.37 o 
   3   6  16       17.69       18.33      3.55 o 
   4   6  16       47.84       41.86      2.78 o 
   5   6  16        5.86        4.09      2.04 o 
   6   6  16        0.05       13.56     21.23 o 
   7   6  16        1.46        7.01     14.36 o 
   0   7  16        7.04        7.40      1.73 o 
   1   7  16      461.66      434.72     19.16 o 
   2   7  16     1107.74     1033.46     97.78 o 
   3   7  16      237.47      233.38     10.18 o 
   4   7  16      546.28      579.66     34.42 o 
   5   7  16      400.36      490.55     35.64 o 
   6   7  16       12.02       11.79      5.22 o 
   7   7  16      171.13      182.46     20.87 o 
   0   8  16     1753.68     1829.46     81.85 o 
   1   8  16      292.38      200.73     38.48 o 
   2   8  16        6.58       10.87      7.86 o 
   3   8  16      300.47      313.58     17.73 o 
   4   8  16       54.10       68.92      6.19 o 
   5   8  16      226.05      237.53     26.90 o 
   6   8  16       59.62       55.21     22.91 o 
   0   9  16      119.05      138.30     22.57 o 
   1   9  16      340.60      328.80     29.26 o 
   2   9  16      321.46      326.42     15.40 o 
   3   9  16      166.98      190.53     18.13 o 
   4   9  16       44.73       47.86      4.19 o 
   5   9  16       73.45       81.60     11.51 o 
   6   9  16       81.74       78.35     13.42 o 
   0  10  16        3.02        3.36     10.59 o 
   1  10  16       73.66       77.88     33.58 o 
   2  10  16       12.50        9.79      5.06 o 
   3  10  16      120.26      120.42     13.05 o 
   4  10  16       26.30       24.22      9.63 o 
   5  10  16       10.45       12.62     17.00 o 
   0  11  16       17.63       29.47     13.69 o 
   1  11  16       45.81       33.08      7.97 o 
   2  11  16       14.06       24.20     11.12 o 
   3  11  16       26.00       29.13     12.35 o 
   4  11  16       32.92       34.80      4.05 o 
   0  12  16      137.35      140.46     14.56 o 
   1  12  16       16.28       19.07      8.78 o 
   2  12  16       51.97       69.53     17.59 o 
   3  12  16       49.78       59.12      8.67 o 
   0  13  16        2.56       21.46     26.92 o 
   1   0  17      469.33      490.50     15.52 o 
   2   0  17       78.71       88.14      6.59 o 
   3   0  17      516.45      513.39     34.72 o 
   4   0  17      268.42      283.59     17.43 o 
   5   0  17      341.94      338.52     23.70 o 
   6   0  17       12.74        7.54      5.28 o 
   7   0  17      151.10      128.75     39.29 o 
   8   0  17       49.95       30.08     13.33 o 
   0   1  17        0.03        0.06      3.38 o 
   1   1  17      348.76      323.78     18.67 o 
   2   1  17      328.68      355.56      9.40 o 
   3   1  17       10.50       10.23      1.47 o 
   4   1  17      377.45      384.03      9.01 o 
   5   1  17       63.13       52.48      6.72 o 
   6   1  17       94.62       87.59     16.14 o 
   7   1  17        3.00       10.03      3.02 o 
   8   1  17       28.38       21.99      6.15 o 
   0   2  17      868.05      871.86     35.87 o 
   1   2  17      824.30      849.29     27.02 o 
   2   2  17      250.51      257.88      8.40 o 
   3   2  17       82.46       91.02      5.67 o 
   4   2  17      255.23      268.01     15.97 o 
   5   2  17      459.00      402.74     24.03 o 
   6   2  17      296.32      280.52     16.02 o 
   7   2  17       10.60        7.85      6.15 o 
   8   2  17      272.48      282.43     15.75 o 
   0   3  17      183.38      204.79     17.38 o 
   1   3  17       77.71       87.74      7.03 o 
   2   3  17       91.94       95.01      5.95 o 
   3   3  17       66.92       59.67      6.37 o 
   4   3  17      737.53      759.64     53.74 o 
   5   3  17      243.27      214.49     24.00 o 
   6   3  17      192.27      177.70     17.17 o 
   7   3  17      144.98      149.56     16.44 o 
   8   3  17       11.85        7.38      4.66 o 
   0   4  17        8.32       10.81      2.71 o 
   1   4  17      195.77      226.93     10.15 o 
   2   4  17      104.71      100.86      7.68 o 
   3   4  17       81.84       83.22      8.81 o 
   4   4  17      208.13      216.29     20.51 o 
   5   4  17       22.66       29.86      8.36 o 
   6   4  17       20.44       18.29      6.41 o 
   7   4  17        6.72       13.29      2.81 o 
   8   4  17       90.13       67.90     21.43 o 
   0   5  17     1769.63     1699.46    124.53 o 
   1   5  17      283.05      262.14     27.35 o 
   2   5  17      136.31      118.41      8.72 o 
   3   5  17      128.19      131.61      7.56 o 
   4   5  17      210.43      222.33      5.36 o 
   5   5  17       96.04       86.14      3.88 o 
   6   5  17      123.72      129.32     15.78 o 
   7   5  17        3.14        3.18      4.09 o 
   0   6  17       74.03       72.88     10.57 o 
   1   6  17      549.72      518.59     25.16 o 
   2   6  17      331.54      343.43     28.35 o 
   3   6  17      120.56      125.51      8.48 o 
   4   6  17      134.85      127.07     11.02 o 
   5   6  17      122.94      138.09     26.63 o 
   6   6  17       96.68      103.09      9.88 o 
   7   6  17       83.64      100.77     18.97 o 
   0   7  17       30.07       20.63      7.34 o 
   1   7  17      434.63      406.68     21.60 o 
   2   7  17     1038.34     1181.62     74.64 o 
   3   7  17      127.49       95.33     17.89 o 
   4   7  17       56.54       50.39      5.73 o 
   5   7  17       70.62       76.83      4.28 o 
   6   7  17       45.83       57.43      5.94 o 
   7   7  17       94.86      110.23     44.70 o 
   0   8  17       10.06       18.81      6.25 o 
   1   8  17      429.02      384.96     23.63 o 
   2   8  17      241.49      268.35     24.22 o 
   3   8  17      133.84      128.67     11.20 o 
   4   8  17       35.39       39.04      9.73 o 
   5   8  17       81.68       79.94      5.43 o 
   6   8  17        1.06        2.32      1.92 o 
   0   9  17      483.86      397.75     22.78 o 
   1   9  17       67.39       74.93     12.13 o 
   2   9  17      129.16       91.89     11.00 o 
   3   9  17      114.48      137.90     21.57 o 
   4   9  17       12.05       17.70      9.09 o 
   5   9  17        8.94       15.35      2.80 o 
   6   9  17        4.03        9.41      2.11 o 
   0  10  17        0.34        2.27     11.05 o 
   1  10  17       51.80       52.72      5.17 o 
   2  10  17       74.39       64.88      9.28 o 
   3  10  17       50.79       46.95     14.94 o 
   4  10  17       65.84       85.71      5.79 o 
   5  10  17       10.63       25.50      6.33 o 
   0  11  17      111.54      107.77     11.84 o 
   1  11  17       23.13       27.35      4.88 o 
   2  11  17        5.06        4.55     13.18 o 
   3  11  17       41.65       33.08     10.41 o 
   4  11  17        0.11       -0.15      3.62 o 
   0  12  17       15.22       19.95      4.35 o 
   1  12  17       29.42       35.43      6.83 o 
   2  12  17        7.13       10.92     17.74 o 
   0   0  18      543.31      623.08     27.24 o 
   1   0  18       23.03       29.05      5.73 o 
   2   0  18      388.74      397.69     32.65 o 
   3   0  18       31.89       35.57      4.13 o 
   4   0  18       34.51       28.57      2.20 o 
   5   0  18      305.73      312.95     12.17 o 
   6   0  18      159.88      163.08     44.12 o 
   7   0  18       44.04       39.48     10.37 o 
   8   0  18       24.45       21.00      7.66 o 
   0   1  18      477.74      522.44     16.50 o 
   1   1  18      543.04      544.74     32.07 o 
   2   1  18       65.06       58.74      3.62 o 
   3   1  18       40.96       31.98      2.53 o 
   4   1  18      379.09      341.89     13.22 o 
   5   1  18      204.55      196.08     12.30 o 
   6   1  18      596.56      653.49     45.09 o 
   7   1  18       19.51       21.81      5.43 o 
   8   1  18       69.58       84.58      9.62 o 
   0   2  18      389.65      368.72     25.83 o 
   1   2  18      201.12      226.38     16.87 o 
   2   2  18       20.85       14.41      2.22 o 
   3   2  18       32.29       30.00      2.89 o 
   4   2  18       34.17       31.96      2.56 o 
   5   2  18      205.69      169.50     19.44 o 
   6   2  18       44.18       31.30     10.18 o 
   7   2  18        3.33        6.86      2.96 o 
   8   2  18       29.83       16.07      5.78 o 
   0   3  18       45.82       58.17     10.88 o 
   1   3  18      543.62      514.95     20.72 o 
   2   3  18     1244.93     1273.97     47.23 o 
   3   3  18      538.84      517.58     19.13 o 
   4   3  18       39.05       36.03      2.67 o 
   5   3  18       52.33       50.80      4.10 o 
   6   3  18      113.13      131.15     22.67 o 
   7   3  18       12.83       10.10      4.41 o 
   8   3  18       17.37       16.61      4.05 o 
   0   4  18       27.98       22.85      8.44 o 
   1   4  18      213.73      240.31     10.64 o 
   2   4  18       89.95       74.89      6.27 o 
   3   4  18      317.90      290.40     26.08 o 
   4   4  18      148.79      118.71      7.64 o 
   5   4  18       15.79       12.76      2.45 o 
   6   4  18       17.25       12.94      5.10 o 
   7   4  18       34.28       30.67      7.04 o 
   0   5  18       33.42       32.62      4.98 o 
   1   5  18      162.14      134.75     14.27 o 
   2   5  18     1470.98     1540.34     69.55 o 
   3   5  18      164.74      173.40      9.39 o 
   4   5  18      297.11      288.25     12.55 o 
   5   5  18      118.56      145.96     10.53 o 
   6   5  18       31.06       30.16      7.63 o 
   7   5  18       20.11        7.28      6.92 o 
   0   6  18       36.78       42.38      6.47 o 
   1   6  18      266.01      262.10     16.56 o 
   2   6  18      169.98      133.27     16.85 o 
   3   6  18      339.43      346.87     20.42 o 
   4   6  18      296.29      317.41     29.08 o 
   5   6  18      116.95       92.21     15.81 o 
   6   6  18        6.73       13.96      7.73 o 
   7   6  18       26.88       44.30      8.47 o 
   0   7  18      174.29      151.21     37.90 o 
   1   7  18       76.28       72.26      7.34 o 
   2   7  18      158.52      180.40     13.85 o 
   3   7  18       85.83       82.99      6.30 o 
   4   7  18       53.42       53.72      3.28 o 
   5   7  18       58.38       69.40      6.19 o 
   6   7  18       31.82       33.02      5.79 o 
   0   8  18      353.63      316.01     83.86 o 
   1   8  18      232.98      208.53     17.74 o 
   2   8  18       43.13       45.59      6.26 o 
   3   8  18       31.99       33.27      4.42 o 
   4   8  18      111.00      112.90      8.81 o 
   5   8  18       53.91       57.37      6.04 o 
   6   8  18       53.71       53.64     17.32 o 
   0   9  18       11.17       17.73      8.34 o 
   1   9  18       59.95       56.04      6.04 o 
   2   9  18       34.21       35.06      3.96 o 
   3   9  18       97.47       85.78     15.65 o 
   4   9  18       73.37       53.38      9.60 o 
   5   9  18      191.70      249.82     31.14 o 
   0  10  18      124.91      107.91      5.18 o 
   1  10  18      163.70      173.04     16.82 o 
   2  10  18       93.05       92.28      6.85 o 
   3  10  18        9.38        7.30     10.09 o 
   4  10  18        6.75        7.02      4.43 o 
   5  10  18       20.55       30.27      3.85 o 
   0  11  18       11.42       11.52     14.11 o 
   1  11  18       60.00       63.09     12.23 o 
   2  11  18       13.17       15.53      5.34 o 
   3  11  18       45.27       30.33      7.44 o 
   4  11  18        6.86        8.31      6.07 o 
   0  12  18       66.56       61.19     10.84 o 
   1  12  18        4.20        9.22      5.18 o 
   2  12  18       17.42       22.06      5.70 o 
   1   0  19       68.70       70.85     10.08 o 
   2   0  19       30.20       36.70      5.12 o 
   3   0  19       28.02       31.84      5.36 o 
   4   0  19      234.39      252.10     19.93 o 
   5   0  19      663.42      684.71     70.53 o 
   6   0  19      179.36      177.06     44.57 o 
   7   0  19        5.52       10.76      5.15 o 
   8   0  19      192.37       92.55     43.41 o 
   0   1  19      443.20      415.09     17.46 o 
   1   1  19      198.45      183.78     15.30 o 
   2   1  19      125.23      137.30      8.37 o 
   3   1  19      652.74      695.38     15.54 o 
   4   1  19      238.42      223.11      7.88 o 
   5   1  19      162.51      147.72     18.56 o 
   6   1  19      145.48      159.49     15.59 o 
   7   1  19        8.03       -1.48      3.57 o 
   8   1  19      179.24      116.74     34.54 o 
   0   2  19       16.90       23.23      3.35 o 
   1   2  19      409.13      441.82     19.18 o 
   2   2  19       88.52      104.82      7.68 o 
   3   2  19      263.09      278.72     14.12 o 
   4   2  19      243.59      238.78     10.69 o 
   5   2  19       81.35       84.21      9.07 o 
   6   2  19       21.02       20.12      4.15 o 
   7   2  19       78.24       70.39     10.64 o 
   8   2  19       45.31       37.78     13.20 o 
   0   3  19      465.10      498.07     63.70 o 
   1   3  19      147.16      151.69      9.05 o 
   2   3  19      405.92      391.19      9.39 o 
   3   3  19      780.05      724.03     65.58 o 
   4   3  19       56.72       51.85      7.33 o 
   5   3  19       43.85       39.45      4.47 o 
   6   3  19       33.75       44.74     11.92 o 
   7   3  19       28.03       24.45      7.15 o 
   0   4  19       13.33       22.54      3.02 o 
   1   4  19      694.53      793.00     32.89 o 
   2   4  19      429.75      400.24     10.55 o 
   3   4  19       96.90       97.00      9.37 o 
   4   4  19        6.45        5.32      2.94 o 
   5   4  19        3.68        8.36      2.00 o 
   6   4  19       74.80       54.81     10.53 o 
   7   4  19       24.56       25.36      6.47 o 
   0   5  19      113.22      130.75     33.27 o 
   1   5  19       50.68       46.20      7.48 o 
   2   5  19      983.90      895.57    134.90 o 
   3   5  19       27.87       36.21      7.97 o 
   4   5  19      548.57      541.45     48.26 o 
   5   5  19       68.28       70.23     13.26 o 
   6   5  19       44.88       41.28      9.40 o 
   7   5  19       86.58       75.11     20.07 o 
   0   6  19      553.45      545.57     41.99 o 
   1   6  19      231.46      229.43     22.32 o 
   2   6  19      484.89      469.60     43.35 o 
   3   6  19      107.27      104.68      5.44 o 
   4   6  19       92.63       97.56      9.24 o 
   5   6  19      266.60      339.37     44.36 o 
   6   6  19       55.81       59.07      6.28 o 
   7   6  19       19.47       11.46     13.78 o 
   0   7  19      173.06      142.24      6.47 o 
   1   7  19      170.60      193.78     13.84 o 
   2   7  19      501.98      527.25     42.53 o 
   3   7  19        0.13        7.03      6.23 o 
   4   7  19       49.24       56.22      6.19 o 
   5   7  19       39.39       35.19      5.06 o 
   6   7  19       22.07       29.54      7.58 o 
   0   8  19       47.53       27.06      6.50 o 
   1   8  19      462.09      434.95     44.98 o 
   2   8  19        5.63       12.95      5.88 o 
   3   8  19       25.78       33.42      6.69 o 
   4   8  19      105.81      103.74     10.37 o 
   5   8  19       21.14       24.56      4.37 o 
   6   8  19        1.64        8.02     12.62 o 
   0   9  19       46.34       34.31      8.78 o 
   1   9  19       67.97       62.58     19.67 o 
   2   9  19       64.56       93.04     10.92 o 
   3   9  19       31.39       30.12      3.32 o 
   4   9  19      118.78      106.55     10.09 o 
   5   9  19        6.72       10.75      5.19 o 
   0  10  19      219.51      255.48     31.58 o 
   1  10  19       25.76       23.08      4.04 o 
   2  10  19       30.14       33.37      3.88 o 
   3  10  19       31.13       16.45      5.86 o 
   4  10  19       37.51       38.85      7.11 o 
   0  11  19        1.96        3.37      3.29 o 
   1  11  19       49.06       58.20      8.41 o 
   2  11  19      116.32      148.02     25.03 o 
   3  11  19       10.51       12.73      8.25 o 
   0  12  19        8.17        8.48     12.82 o 
   1  12  19       22.51       15.08      5.27 o 
   0   0  20      184.67      207.71     16.68 o 
   1   0  20      171.76      140.06     24.44 o 
   2   0  20       67.64       61.82      5.87 o 
   3   0  20        1.19        1.27      1.34 o 
   4   0  20       22.20       23.49      3.75 o 
   5   0  20      935.05      946.91    145.11 o 
   6   0  20      395.46      354.69     15.01 o 
   7   0  20       22.97       17.65      4.51 o 
   0   1  20      361.88      418.78     32.24 o 
   1   1  20     1483.03     1551.26     56.63 o 
   2   1  20      427.91      429.93     20.61 o 
   3   1  20        6.46        8.41      4.15 o 
   4   1  20      324.83      354.31     35.74 o 
   5   1  20      412.62      418.05     45.92 o 
   6   1  20       36.29       42.47      6.80 o 
   7   1  20      113.30       82.05     21.54 o 
   0   2  20       16.43       13.88      2.21 o 
   1   2  20      133.28      127.18      9.40 o 
   2   2  20      615.97      652.61     29.39 o 
   3   2  20       56.81       55.19      3.98 o 
   4   2  20      111.91      139.04      9.73 o 
   5   2  20       95.62      100.08     15.19 o 
   6   2  20        1.49        6.16      3.64 o 
   7   2  20        6.05        4.94      3.25 o 
   0   3  20       32.03       16.84      5.22 o 
   1   3  20      306.30      276.77     13.77 o 
   2   3  20       66.66       71.82      7.71 o 
   3   3  20      427.68      466.00     23.97 o 
   4   3  20       85.08      103.99      4.00 o 
   5   3  20       16.17       12.74      4.54 o 
   6   3  20       21.01       21.69      6.70 o 
   7   3  20      137.08      142.27     18.90 o 
   0   4  20      465.60      478.28     15.64 o 
   1   4  20      104.00       83.74     10.86 o 
   2   4  20      847.26      677.85    123.05 o 
   3   4  20      107.92       94.84      7.92 o 
   4   4  20      129.10      123.53      9.60 o 
   5   4  20        7.07        7.56      8.28 o 
   6   4  20      118.67      108.55     12.13 o 
   7   4  20        2.99       19.55      9.11 o 
   0   5  20       73.91       59.13      7.92 o 
   1   5  20       69.49       77.39      5.45 o 
   2   5  20      227.27      241.90     10.03 o 
   3   5  20       29.60       25.43      3.40 o 
   4   5  20      144.70      156.24     10.25 o 
   5   5  20       22.52       19.33      5.13 o 
   6   5  20       44.96       56.10     22.67 o 
   7   5  20       10.65       15.45     12.46 o 
   0   6  20        0.00        9.36      9.63 o 
   1   6  20      262.08      238.10     10.94 o 
   2   6  20       62.25       56.16     11.19 o 
   3   6  20      122.06       91.70     15.46 o 
   4   6  20       70.08       59.21      8.51 o 
   5   6  20      276.02      258.95     25.22 o 
   6   6  20        7.31       15.66      4.17 o 
   0   7  20      116.44      117.38      9.56 o 
   1   7  20       89.11       68.85      8.65 o 
   2   7  20      195.05      171.78     14.90 o 
   3   7  20      300.49      318.47     25.89 o 
   4   7  20      235.25      243.50     10.18 o 
   5   7  20       42.62       58.06      6.42 o 
   6   7  20        4.57       20.92     24.54 o 
   0   8  20        7.28        7.87      9.24 o 
   1   8  20       81.14       87.68      4.80 o 
   2   8  20        7.99        6.67      4.44 o 
   3   8  20       47.33       45.58     14.75 o 
   4   8  20       12.10       15.29      7.58 o 
   5   8  20      160.65      188.61     10.58 o 
   0   9  20       23.08       21.13      5.57 o 
   1   9  20       93.56       88.54      4.75 o 
   2   9  20      132.60      120.94     12.31 o 
   3   9  20      242.65      250.54     20.34 o 
   4   9  20       56.20       78.07      9.41 o 
   5   9  20      131.02      147.98     11.54 o 
   0  10  20        3.95        6.67      5.25 o 
   1  10  20       66.71       60.15      9.47 o 
   2  10  20       60.64       59.26      7.69 o 
   3  10  20      119.99      134.94     17.29 o 
   4  10  20       11.47       18.15     14.00 o 
   0  11  20      293.60      377.96     54.75 o 
   1  11  20       31.20       31.20     20.20 o 
   2  11  20       14.59       19.93      8.13 o 
   3  11  20        7.28        8.34     12.74 o 
   0  12  20       67.43       54.59     16.26 o 
   1   0  21     1172.55     1221.69     63.54 o 
   2   0  21      355.12      405.19     12.94 o 
   3   0  21      571.86      598.54     32.53 o 
   4   0  21      816.14      682.65     70.46 o 
   5   0  21      120.80      130.94     13.59 o 
   6   0  21        4.05        9.02      3.67 o 
   7   0  21      278.53      296.72     25.31 o 
   0   1  21        6.11       10.45      4.99 o 
   1   1  21      267.61      319.08      8.60 o 
   2   1  21      359.36      379.09     13.80 o 
   3   1  21       92.07       95.01      7.55 o 
   4   1  21       83.96       88.57      6.86 o 
   5   1  21      167.07      153.29     24.34 o 
   6   1  21      137.93      120.82     25.99 o 
   7   1  21       25.64       26.90      4.06 o 
   0   2  21     1404.69     1515.04     66.79 o 
   1   2  21     1162.96     1201.27     29.69 o 
   2   2  21       43.63       41.33      4.70 o 
   3   2  21       90.10       89.94      5.67 o 
   4   2  21       97.86       88.66      7.80 o 
   5   2  21       64.26       69.33     11.00 o 
   6   2  21       58.36       41.14     10.03 o 
   7   2  21       43.65       55.91     17.13 o 
   0   3  21      135.86      147.42     17.64 o 
   1   3  21      524.85      575.53     20.99 o 
   2   3  21      873.10     1003.06     43.36 o 
   3   3  21       11.82       17.98      1.95 o 
   4   3  21      528.69      516.17     45.80 o 
   5   3  21       74.23       66.56      6.35 o 
   6   3  21       50.75       61.21     11.46 o 
   7   3  21        8.36       17.37      5.89 o 
   0   4  21      251.55      257.63     31.72 o 
   1   4  21      436.30      415.97     22.82 o 
   2   4  21      635.88      648.05     23.65 o 
   3   4  21       31.56       35.84      3.36 o 
   4   4  21      935.09     1019.27     72.28 o 
   5   4  21       22.88       29.90      6.60 o 
   6   4  21      111.95      124.80     15.09 o 
   7   4  21       90.43       86.46     22.96 o 
   0   5  21       15.43       24.99      8.60 o 
   1   5  21      597.14      640.42     31.11 o 
   2   5  21      650.21      639.54     33.35 o 
   3   5  21      333.45      331.51     33.04 o 
   4   5  21       27.19       29.88      4.30 o 
   5   5  21       37.33       25.32      3.37 o 
   6   5  21       14.23       22.85      4.56 o 
   7   5  21       39.40       35.63      5.66 o 
   0   6  21       32.41       42.72      6.79 o 
   1   6  21       28.38       29.72      6.01 o 
   2   6  21       97.49       95.60     10.84 o 
   3   6  21      117.92      101.66     18.47 o 
   4   6  21       92.27      107.19     14.41 o 
   5   6  21      106.50       82.07     13.17 o 
   6   6  21       85.60      105.21     29.88 o 
   0   7  21      215.68      211.25     24.21 o 
   1   7  21     1436.65     1397.43    106.61 o 
   2   7  21      330.39      292.50     35.22 o 
   3   7  21      105.90       74.37     21.14 o 
   4   7  21       88.31       86.75      4.33 o 
   5   7  21       56.98       44.25      6.27 o 
   6   7  21      110.37       99.02     26.95 o 
   0   8  21      468.63      488.86     36.11 o 
   1   8  21      115.11       90.42     15.33 o 
   2   8  21      169.20      192.62     11.52 o 
   3   8  21       10.82       15.14      2.50 o 
   4   8  21       56.40       64.57      3.32 o 
   5   8  21        1.45        4.24      9.36 o 
   0   9  21      219.29      181.88     23.30 o 
   1   9  21       56.63       51.23      7.63 o 
   2   9  21       41.49       29.43      4.20 o 
   3   9  21       49.61       35.57      3.64 o 
   4   9  21        3.84        2.54      9.77 o 
   0  10  21       14.30       12.64      8.47 o 
   1  10  21       61.50       55.82     11.14 o 
   2  10  21       89.50       81.74     12.40 o 
   3  10  21      118.25      127.26      5.69 o 
   4  10  21       26.61       38.57      6.29 o 
   0  11  21        3.54        4.33     27.66 o 
   1  11  21       33.88       31.76      3.45 o 
   2  11  21      366.22      406.18     26.35 o 
   0   0  22       91.55      105.95     12.37 o 
   1   0  22      963.13      987.60     28.69 o 
   2   0  22      152.01      143.14      9.12 o 
   3   0  22        0.77        1.79      1.32 o 
   4   0  22       99.68      119.41     25.51 o 
   5   0  22      133.08       99.51     16.87 o 
   6   0  22      158.70      142.66     34.97 o 
   7   0  22      117.66       98.41     27.70 o 
   0   1  22      961.74      940.64     36.71 o 
   1   1  22      654.87      705.07     29.53 o 
   2   1  22      154.44      158.14      6.70 o 
   3   1  22       95.20       94.86      5.09 o 
   4   1  22       23.73       31.92      3.23 o 
   5   1  22       34.87       29.94     11.53 o 
   6   1  22      546.45      634.77     23.67 o 
   7   1  22        4.20        4.77      4.25 o 
   0   2  22       52.52       72.19      9.32 o 
   1   2  22      162.28      155.07      7.84 o 
   2   2  22       68.86       64.17      4.76 o 
   3   2  22       63.49       63.14      4.52 o 
   4   2  22       26.24       23.97      4.54 o 
   5   2  22       53.60       51.43      8.80 o 
   6   2  22      181.01      207.02     17.53 o 
   7   2  22       10.79        1.90      4.35 o 
   0   3  22     1718.06     1687.88     91.78 o 
   1   3  22      698.94      734.46     27.99 o 
   2   3  22       51.02       51.19      5.50 o 
   3   3  22       73.69       81.03      4.75 o 
   4   3  22        3.74        5.98      1.86 o 
   5   3  22      100.87      118.41     16.65 o 
   6   3  22       33.02       21.97      9.66 o 
   7   3  22       40.78       40.48     11.80 o 
   0   4  22      251.65      257.03     12.88 o 
   1   4  22      287.59      314.47     11.92 o 
   2   4  22       61.70       56.36      4.51 o 
   3   4  22       74.37       83.14      7.23 o 
   4   4  22        6.00        9.33      2.02 o 
   5   4  22        0.42        7.29     10.18 o 
   6   4  22      148.87      183.35     39.67 o 
   7   4  22       14.47       21.83      5.61 o 
   0   5  22      181.38      187.83     13.46 o 
   1   5  22      232.68      224.46     15.85 o 
   2   5  22      308.34      321.80     18.02 o 
   3   5  22      435.44      449.67     46.13 o 
   4   5  22      229.43      253.79     17.09 o 
   5   5  22      207.79      225.62     32.93 o 
   6   5  22       23.21       36.01      6.25 o 
   0   6  22      214.49      159.80     19.29 o 
   1   6  22      192.63      178.10     17.05 o 
   2   6  22      274.27      277.75     15.09 o 
   3   6  22       89.47       81.34      7.80 o 
   4   6  22      155.46      109.37      7.27 o 
   5   6  22      125.69      115.12     14.39 o 
   6   6  22       21.61       28.83      8.44 o 
   0   7  22      244.98      284.00     56.07 o 
   1   7  22     1509.08     1586.07     99.12 o 
   2   7  22       51.41       58.80      6.85 o 
   3   7  22      340.82      278.93     35.06 o 
   4   7  22       46.79       39.41      6.26 o 
   5   7  22        3.38        5.35      4.17 o 
   0   8  22       86.07       94.18     55.42 o 
   1   8  22      119.46      123.58      8.75 o 
   2   8  22      402.60      356.33     30.07 o 
   3   8  22       17.09       14.39      3.44 o 
   4   8  22        8.63        7.70      2.17 o 
   5   8  22       70.39       78.66      6.63 o 
   0   9  22        0.00        7.51      6.92 o 
   1   9  22       44.91       39.24      3.91 o 
   2   9  22       18.69       20.86      2.79 o 
   3   9  22       65.64       64.31      6.17 o 
   4   9  22        6.51       13.32      4.46 o 
   0  10  22        6.46        9.58      2.30 o 
   1  10  22       16.03       11.27      2.73 o 
   2  10  22       76.11       71.30      9.34 o 
   3  10  22       87.63       93.05     12.89 o 
   0  11  22      165.10      157.78     16.42 o 
   1  11  22        0.50       11.39      7.58 o 
   2  11  22      103.07      140.54     16.30 o 
   1   0  23       16.58       25.44      4.44 o 
   2   0  23       92.53      107.42      7.64 o 
   3   0  23      879.06      899.46     64.32 o 
   4   0  23      119.96      147.75     27.76 o 
   5   0  23      105.62       95.19     23.25 o 
   6   0  23       17.33       29.82      5.47 o 
   7   0  23       17.73       12.62      7.34 o 
   0   1  23      126.79      133.19     14.13 o 
   1   1  23      319.76      339.88     18.69 o 
   2   1  23     1045.74     1094.39     41.26 o 
   3   1  23       22.78       18.08      2.88 o 
   4   1  23      352.80      431.32     49.30 o 
   5   1  23      193.97      174.99     10.76 o 
   6   1  23       80.92       75.79     16.49 o 
   7   1  23       11.95        9.30      2.97 o 
   0   2  23       59.44       57.91      6.88 o 
   1   2  23       44.08       35.21      3.99 o 
   2   2  23       13.51       14.81      2.19 o 
   3   2  23      464.00      461.61     23.89 o 
   4   2  23       39.31       35.30      3.72 o 
   5   2  23       81.66       72.32     13.62 o 
   6   2  23       41.46       50.43     17.91 o 
   7   2  23       60.16       87.84     27.79 o 
   0   3  23       19.18       10.82      6.57 o 
   1   3  23      251.04      238.75      9.22 o 
   2   3  23        8.33       10.05      1.85 o 
   3   3  23      304.62      347.91     32.29 o 
   4   3  23       45.82       45.22      3.54 o 
   5   3  23       39.04       40.92      5.73 o 
   6   3  23       33.57       39.37      7.11 o 
   7   3  23       65.78       43.09     14.50 o 
   0   4  23       39.07       39.22      4.97 o 
   1   4  23      405.52      403.18     20.82 o 
   2   4  23       13.65       16.21      3.15 o 
   3   4  23        3.54        5.35      3.22 o 
   4   4  23       60.04       67.43      6.06 o 
   5   4  23       50.79       54.18     10.18 o 
   6   4  23        1.75        3.95      3.25 o 
   0   5  23      469.80      443.47     38.99 o 
   1   5  23       76.94       62.56      7.57 o 
   2   5  23      283.47      304.39     25.12 o 
   3   5  23        4.84        5.33      2.80 o 
   4   5  23        3.16        3.93      2.14 o 
   5   5  23       54.17       60.91     26.41 o 
   6   5  23       22.97       16.52      4.81 o 
   0   6  23       72.38       54.37      9.52 o 
   1   6  23        2.29       10.68      7.27 o 
   2   6  23      241.70      278.41     15.51 o 
   3   6  23      133.45      143.68      5.73 o 
   4   6  23       22.37       15.84      3.57 o 
   5   6  23       92.56      131.11     11.61 o 
   6   6  23      124.99      147.49     17.52 o 
   0   7  23       35.29       44.68     14.85 o 
   1   7  23      309.12      299.37     17.26 o 
   2   7  23      122.90      129.39     12.80 o 
   3   7  23       58.65       54.44      7.31 o 
   4   7  23       55.18       46.43     14.17 o 
   5   7  23       58.22       45.46     12.40 o 
   0   8  23        2.87       18.40     14.23 o 
   1   8  23       53.28       41.89      9.58 o 
   2   8  23      116.10       87.91      7.76 o 
   3   8  23      103.72       89.65     12.45 o 
   4   8  23      138.38      154.91      9.43 o 
   5   8  23       12.34       14.63      3.19 o 
   0   9  23       13.36       12.44     15.91 o 
   1   9  23       41.66       42.75      4.36 o 
   2   9  23       28.57       23.55      4.00 o 
   3   9  23       62.84       74.47      9.40 o 
   4   9  23       14.82       19.80      7.05 o 
   0  10  23       41.64       32.45     17.20 o 
   1  10  23        4.12        1.89      1.69 o 
   2  10  23       25.29       28.93      6.01 o 
   3  10  23        0.40        8.82      8.11 o 
   0  11  23       15.04       17.43      8.57 o 
   0   0  24       42.05       46.95      6.51 o 
   1   0  24     1660.42     1646.59     70.27 o 
   2   0  24       10.84       20.82      6.89 o 
   3   0  24      197.77      186.49     20.83 o 
   4   0  24       61.81       61.96      6.83 o 
   5   0  24     1025.06     1077.40     25.70 o 
   6   0  24       15.26       20.87      6.96 o 
   7   0  24        4.45       17.78      8.44 o 
   0   1  24     1395.05     1313.66     56.95 o 
   1   1  24      321.39      359.24     11.80 o 
   2   1  24      121.43      123.05      7.21 o 
   3   1  24      583.45      628.92     48.23 o 
   4   1  24      771.52      840.77     67.21 o 
   5   1  24      192.88      202.58     28.58 o 
   6   1  24       45.64       39.16     13.49 o 
   7   1  24        3.44        7.36      3.26 o 
   0   2  24       64.08       53.99      5.22 o 
   1   2  24     2124.21     2103.08     78.47 o 
   2   2  24       71.07       73.01      4.47 o 
   3   2  24      317.53      295.36     22.90 o 
   4   2  24       69.55       77.04     10.95 o 
   5   2  24      393.55      378.90     44.11 o 
   6   2  24       10.83       10.36      4.38 o 
   0   3  24      367.94      376.07     32.05 o 
   1   3  24      478.22      504.93     26.17 o 
   2   3  24       45.09       44.68      3.19 o 
   3   3  24       40.99       30.80      9.38 o 
   4   3  24        1.98        5.37      5.81 o 
   5   3  24       46.41       28.60      7.64 o 
   6   3  24       19.70       32.84     10.47 o 
   0   4  24      143.38      151.09      5.74 o 
   1   4  24      390.77      399.63     22.11 o 
   2   4  24       45.59       29.53      4.43 o 
   3   4  24        5.87        9.20      2.61 o 
   4   4  24       22.05       19.73      4.23 o 
   5   4  24       42.25       51.51     12.68 o 
   6   4  24        0.98       13.85      5.70 o 
   0   5  24      157.14      141.55     14.69 o 
   1   5  24      263.73      271.92     22.29 o 
   2   5  24      189.01      190.21     10.98 o 
   3   5  24       83.40       78.47     12.18 o 
   4   5  24        7.75       22.03     35.22 o 
   5   5  24      117.46      117.79     28.63 o 
   6   5  24       54.22       30.90      5.86 o 
   0   6  24       83.34       86.90     15.81 o 
   1   6  24      308.81      326.58     33.94 o 
   2   6  24       32.38       30.91      6.69 o 
   3   6  24       10.83       13.30      6.51 o 
   4   6  24       82.48       65.58      7.53 o 
   5   6  24       69.56       68.87     18.36 o 
   0   7  24        0.95        6.85      3.83 o 
   1   7  24       82.83       96.50      4.88 o 
   2   7  24       27.06       18.60      4.10 o 
   3   7  24      165.62      156.21     16.29 o 
   4   7  24       14.83       12.18      3.37 o 
   5   7  24        0.47        8.22      3.67 o 
   0   8  24       59.10       72.05      4.92 o 
   1   8  24      134.57      136.66      9.31 o 
   2   8  24      108.60      130.00     11.59 o 
   3   8  24       61.78       58.05     11.25 o 
   4   8  24       31.36       26.85     10.35 o 
   0   9  24        0.26        8.34     10.76 o 
   1   9  24        1.49        8.99      7.45 o 
   2   9  24      150.49      147.20     15.93 o 
   3   9  24       43.99       37.25      6.02 o 
   0  10  24        3.75        3.73      2.41 o 
   1  10  24      110.39      135.92     23.34 o 
   2  10  24      197.12      144.81     36.49 o 
   1   0  25     1188.20     1150.00     82.11 o 
   2   0  25       21.09       21.03      2.97 o 
   3   0  25      705.99      684.02     33.59 o 
   4   0  25       10.71       14.62      4.77 o 
   5   0  25       25.89       28.40      9.53 o 
   6   0  25       93.92       46.63     23.83 o 
   0   1  25        1.75        9.27      3.67 o 
   1   1  25      196.73      216.63      4.66 o 
   2   1  25     1022.50     1019.97     51.50 o 
   3   1  25      711.81      735.72     27.22 o 
   4   1  25      338.46      313.41     31.98 o 
   5   1  25      143.31      109.74     24.02 o 
   6   1  25      104.34      149.57     38.64 o 
   0   2  25       42.20       53.91     10.69 o 
   1   2  25     1039.95     1088.16     77.46 o 
   2   2  25       47.32       47.64      5.48 o 
   3   2  25      646.31      648.13     27.08 o 
   4   2  25      206.46      218.35     10.56 o 
   5   2  25       40.31       42.34      8.17 o 
   6   2  25       33.97       34.38     10.20 o 
   0   3  25     1292.94     1369.06     95.59 o 
   1   3  25      234.02      242.70     20.03 o 
   2   3  25      170.48      157.68     11.09 o 
   3   3  25      183.63      214.42     22.84 o 
   4   3  25       49.98       41.42      9.53 o 
   5   3  25      138.88      126.99     14.30 o 
   6   3  25       28.76       23.19      7.92 o 
   0   4  25       92.27       63.75      8.44 o 
   1   4  25      142.38      124.35      8.57 o 
   2   4  25      122.68      122.18      6.47 o 
   3   4  25       39.20       41.02      4.28 o 
   4   4  25       88.14       97.51      6.35 o 
   5   4  25       25.90       15.01      3.86 o 
   6   4  25       30.62       40.43      9.15 o 
   0   5  25        8.39       16.16      4.99 o 
   1   5  25      103.18       91.24      7.99 o 
   2   5  25       10.64       13.99      3.38 o 
   3   5  25      140.71      149.24     11.46 o 
   4   5  25       16.91       18.73      3.93 o 
   5   5  25      109.86      101.69     22.50 o 
   0   6  25      141.11      137.69     38.00 o 
   1   6  25      139.64      148.59     15.54 o 
   2   6  25      133.90      121.95      7.16 o 
   3   6  25      192.81      217.62     23.78 o 
   4   6  25       29.60       22.34      6.03 o 
   5   6  25        8.16       10.36      3.75 o 
   0   7  25       29.92       28.62      6.22 o 
   1   7  25        4.95        7.35      2.85 o 
   2   7  25       93.76       87.60      8.46 o 
   3   7  25      100.84       86.67      8.54 o 
   4   7  25       65.01       76.22      4.89 o 
   0   8  25       40.62       59.31     35.46 o 
   1   8  25      147.18      136.18     19.94 o 
   2   8  25       83.74       89.33      6.79 o 
   3   8  25       47.90       47.14      4.51 o 
   4   8  25        9.77        7.08      5.94 o 
   0   9  25        6.70       29.11     14.30 o 
   1   9  25       50.92       56.21      9.33 o 
   2   9  25       59.45       52.05     11.98 o 
   3   9  25        2.65       14.28      4.19 o 
   0  10  25      178.68      219.30     19.91 o 
   1  10  25       21.56       21.34      4.35 o 
   0   0  26      557.86      569.42     58.42 o 
   1   0  26        5.75       13.74      3.20 o 
   2   0  26      272.92      274.17     30.58 o 
   3   0  26       39.82       43.68      9.11 o 
   4   0  26       15.41        3.61      3.99 o 
   5   0  26        5.34        9.53      2.96 o 
   6   0  26       23.75       17.97      4.64 o 
   0   1  26      209.82      230.91     12.75 o 
   1   1  26      399.75      397.41     30.97 o 
   2   1  26       83.71       77.66      6.85 o 
   3   1  26       57.99       58.87      4.38 o 
   4   1  26       50.22       40.85     10.27 o 
   5   1  26        2.27        9.31      3.37 o 
   6   1  26       76.52       49.25     16.11 o 
   0   2  26      349.42      375.31     41.06 o 
   1   2  26       38.62       48.77      5.50 o 
   2   2  26      209.82      204.34      8.83 o 
   3   2  26       98.48       98.15      8.77 o 
   4   2  26       54.16       60.50      8.53 o 
   5   2  26       27.48       28.70      6.84 o 
   6   2  26       35.13       48.48     11.82 o 
   0   3  26       20.77       18.99      3.69 o 
   1   3  26      182.50      182.92      7.48 o 
   2   3  26      871.34      929.42     31.97 o 
   3   3  26      115.54      115.84     12.34 o 
   4   3  26      142.68      138.68     21.00 o 
   5   3  26       17.63       13.43      6.31 o 
   6   3  26       41.80       36.70      9.66 o 
   0   4  26        0.58        8.65      3.15 o 
   1   4  26      245.45      237.94     15.76 o 
   2   4  26       49.82       43.75      5.76 o 
   3   4  26       32.73       41.61      6.26 o 
   4   4  26       62.29       50.71      8.16 o 
   5   4  26       37.16       30.61     10.31 o 
   0   5  26        4.50        9.23      4.89 o 
   1   5  26      294.28      281.05     20.89 o 
   2   5  26        8.99       10.19      7.00 o 
   3   5  26      117.62      123.86     12.54 o 
   4   5  26      129.76      106.09     10.92 o 
   5   5  26      181.03      203.55     20.16 o 
   0   6  26      141.93      190.39     25.41 o 
   1   6  26      219.25      229.09      7.08 o 
   2   6  26      160.43      153.55     17.25 o 
   3   6  26       14.45       16.40      6.09 o 
   4   6  26       34.88       32.61      4.77 o 
   5   6  26      122.65      168.16     46.63 o 
   0   7  26       18.45       21.19      7.70 o 
   1   7  26       28.58       35.46      3.98 o 
   2   7  26       41.22       42.41      8.16 o 
   3   7  26       37.61       36.46      4.89 o 
   4   7  26       29.12       31.35      8.42 o 
   0   8  26      110.30      104.10     14.03 o 
   1   8  26      179.41      195.42     11.72 o 
   2   8  26       40.10       42.15      3.82 o 
   3   8  26       32.88       24.38      4.21 o 
   0   9  26      121.60      126.88      7.54 o 
   1   9  26       16.82       19.84      4.43 o 
   2   9  26      100.41      111.50     13.46 o 
   1   0  27        9.61       10.34      4.06 o 
   2   0  27      147.01      167.61     12.01 o 
   3   0  27        7.39       13.78      4.44 o 
   4   0  27       50.91       44.44      9.73 o 
   5   0  27       17.03       14.68      3.86 o 
   6   0  27        0.38        6.76      7.02 o 
   0   1  27       31.15       46.75      6.79 o 
   1   1  27      369.96      388.97     14.48 o 
   2   1  27       38.23       54.16      7.37 o 
   3   1  27      130.77      129.29      6.39 o 
   4   1  27       35.57       33.69      4.74 o 
   5   1  27       45.35       48.32      5.38 o 
   6   1  27        0.47       15.56      7.02 o 
   0   2  27      183.02      159.51     11.35 o 
   1   2  27       37.65       31.91      5.76 o 
   2   2  27      131.72      151.01     10.37 o 
   3   2  27        4.23        4.68      1.44 o 
   4   2  27      161.41      180.76     15.33 o 
   5   2  27       94.83      122.76     10.21 o 
   6   2  27       22.80       15.82      5.62 o 
   0   3  27        2.34        1.23      1.99 o 
   1   3  27      201.78      225.31     12.61 o 
   2   3  27       98.33       88.33      8.43 o 
   3   3  27       41.55       41.48      7.12 o 
   4   3  27       25.11       34.79      5.46 o 
   5   3  27       51.25       53.77     16.62 o 
   0   4  27       11.01       14.57      9.21 o 
   1   4  27      191.15      205.28     11.54 o 
   2   4  27       25.72       27.44      3.79 o 
   3   4  27      149.84      144.19     15.65 o 
   4   4  27      196.19      220.88     30.40 o 
   5   4  27        4.35       19.20      4.42 o 
   0   5  27       12.05        7.78      4.50 o 
   1   5  27      165.50      187.36     16.84 o 
   2   5  27        4.37        6.87      3.76 o 
   3   5  27       14.98        9.44      2.88 o 
   4   5  27      125.74      132.31     10.38 o 
   5   5  27       48.18       62.14     18.45 o 
   0   6  27      399.98      439.66     57.43 o 
   1   6  27      200.37      190.67     20.29 o 
   2   6  27      131.05      151.98     13.48 o 
   3   6  27       22.61       19.42      5.32 o 
   4   6  27       10.43       17.23     10.27 o 
   0   7  27       35.64       43.21      8.86 o 
   1   7  27       92.70      106.61      9.16 o 
   2   7  27      175.71      158.16     15.65 o 
   3   7  27       15.93       16.61      4.42 o 
   4   7  27       12.82       11.48      3.90 o 
   0   8  27      206.84      227.61     15.92 o 
   1   8  27       27.27       22.04      4.98 o 
   2   8  27       53.52       62.55      6.76 o 
   3   8  27      162.41      183.02     15.63 o 
   0   9  27       49.26       52.23     14.39 o 
   1   9  27       88.95      100.95     15.78 o 
   0   0  28       58.19       85.79     16.68 o 
   1   0  28       10.38       11.26      2.58 o 
   2   0  28       16.24       15.52      3.22 o 
   3   0  28      241.96      269.67     44.51 o 
   4   0  28       47.51       51.72      7.15 o 
   5   0  28       14.52       30.92      9.98 o 
   0   1  28      174.82      171.56     16.81 o 
   1   1  28       23.53       27.08      7.17 o 
   2   1  28       87.16       99.38      5.80 o 
   3   1  28       99.78       95.12     18.63 o 
   4   1  28      212.65      226.80     21.15 o 
   5   1  28       76.56       68.30     13.68 o 
   0   2  28       99.08       91.04     10.95 o 
   1   2  28       12.85       16.35      3.19 o 
   2   2  28      178.70      188.12      6.19 o 
   3   2  28      175.15      153.28     19.25 o 
   4   2  28       22.23       25.44      6.46 o 
   5   2  28       12.37       13.80      3.16 o 
   0   3  28      239.36      223.22     16.15 o 
   1   3  28      149.16      166.82      6.91 o 
   2   3  28      145.52      153.88     12.53 o 
   3   3  28      144.07      130.79     17.04 o 
   4   3  28      135.47      163.08     24.99 o 
   5   3  28       31.92       32.05      6.13 o 
   0   4  28       25.60       22.21      4.01 o 
   1   4  28      352.49      371.32     13.36 o 
   2   4  28      173.25      185.85     17.83 o 
   3   4  28       45.03       36.58      7.05 o 
   4   4  28        3.05        1.92      2.98 o 
   5   4  28       53.06       47.23      7.27 o 
   0   5  28       74.17       89.21     11.69 o 
   1   5  28        7.79        8.64      3.07 o 
   2   5  28       68.74       75.41      8.64 o 
   3   5  28      257.65      316.58     36.38 o 
   4   5  28       37.84       41.02     14.53 o 
   0   6  28        3.19        2.94      2.13 o 
   1   6  28      208.38      221.42     13.36 o 
   2   6  28       11.90        6.05      5.13 o 
   3   6  28       91.57       80.91      6.90 o 
   4   6  28       22.16       11.63      6.38 o 
   0   7  28        0.39       12.43      3.86 o 
   1   7  28       43.03       44.83      4.44 o 
   2   7  28       50.81       52.11      6.38 o 
   3   7  28       36.31       41.70      3.72 o 
   0   8  28       27.12       37.05      9.76 o 
   1   8  28       37.64       39.29      3.98 o 
   2   8  28       27.54       18.58      6.17 o 
   1   0  29       19.84       12.28      3.70 o 
   2   0  29        1.38        7.94      2.71 o 
   3   0  29       69.06       73.68      8.82 o 
   4   0  29        5.21       11.59      4.96 o 
   5   0  29       57.70       30.53     17.33 o 
   0   1  29       87.58       89.29      6.06 o 
   1   1  29      219.58      221.93      5.53 o 
   2   1  29      229.13      243.90     11.83 o 
   3   1  29      143.10      133.79     18.35 o 
   4   1  29       24.48       22.49      4.55 o 
   5   1  29       50.87       51.68     10.42 o 
   0   2  29       60.82       54.77      9.72 o 
   1   2  29      149.77      163.62      7.79 o 
   2   2  29      443.62      514.00     32.16 o 
   3   2  29       51.14       32.59      4.44 o 
   4   2  29      166.39      216.78     13.94 o 
   5   2  29      123.96       75.18     20.22 o 
   0   3  29        4.14       11.44      3.44 o 
   1   3  29       44.46       44.98      8.04 o 
   2   3  29       63.96       47.16      7.32 o 
   3   3  29        6.95       14.95      5.32 o 
   4   3  29       56.93       46.68     12.78 o 
   5   3  29      162.34      228.67     44.47 o 
   0   4  29        1.21        4.50      4.80 o 
   1   4  29       14.50       11.85      1.65 o 
   2   4  29       66.08       74.35     10.38 o 
   3   4  29       47.97       55.10      9.25 o 
   4   4  29      157.81      150.68      8.41 o 
   0   5  29      261.00      301.19     24.12 o 
   1   5  29      149.30      155.83     11.19 o 
   2   5  29       82.21       80.00     14.45 o 
   3   5  29       95.32       98.05     12.32 o 
   4   5  29        5.52       10.27     11.40 o 
   0   6  29       40.09       59.63     22.03 o 
   1   6  29       54.65       68.60     19.05 o 
   2   6  29       30.59       21.87      6.06 o 
   3   6  29      138.07      150.28     19.10 o 
   0   7  29      241.72      247.04     22.61 o 
   1   7  29      134.14      141.07     12.62 o 
   2   7  29       76.10       82.09      6.24 o 
   0   8  29       95.14      122.96     18.23 o 
   1   8  29      177.53      193.69     23.52 o 
   0   0  30       29.24       38.26      7.34 o 
   1   0  30      150.50      125.75     18.08 o 
   2   0  30       28.57       21.33      8.47 o 
   3   0  30       71.39       96.29     15.84 o 
   4   0  30        7.84       13.85      3.54 o 
   5   0  30       19.38       17.00      5.67 o 
   0   1  30      107.87      107.75     14.16 o 
   1   1  30        2.11        8.56      1.98 o 
   2   1  30        4.99       12.68      8.91 o 
   3   1  30      208.80      237.85     15.43 o 
   4   1  30       11.10       11.32      4.06 o 
   0   2  30      132.80      115.14     13.95 o 
   1   2  30       39.24       41.02      5.89 o 
   2   2  30      424.01      400.01     36.89 o 
   3   2  30       37.11       35.15      4.97 o 
   4   2  30       19.31       19.94      6.28 o 
   0   3  30       45.74       48.91      6.12 o 
   1   3  30       10.38       11.24      1.98 o 
   2   3  30      138.49      160.12     12.92 o 
   3   3  30       81.94       84.99     18.90 o 
   4   3  30        6.97       14.85      3.26 o 
   0   4  30        0.04        2.35      4.32 o 
   1   4  30      130.69      153.86     24.72 o 
   2   4  30       13.61       18.94      2.57 o 
   3   4  30       18.02       22.17      2.71 o 
   4   4  30       49.20       73.50      8.66 o 
   0   5  30        5.67       10.80      4.15 o 
   1   5  30        3.03        5.32      1.57 o 
   2   5  30       10.74        5.73      2.69 o 
   3   5  30       64.54       55.65      7.13 o 
   0   6  30       53.80       75.60     10.74 o 
   1   6  30       24.03       14.19      4.44 o 
   2   6  30       33.18       31.19      8.23 o 
   3   6  30       44.72       31.58      9.71 o 
   0   7  30        1.69        8.23      2.56 o 
   1   7  30       34.64       25.19      7.34 o 
   1   0  31       51.57       44.56      5.72 o 
   2   0  31       33.63       30.68      5.35 o 
   3   0  31        2.42        7.73      4.06 o 
   4   0  31        9.06       10.69      4.77 o 
   0   1  31      315.60      348.64     27.05 o 
   1   1  31       10.23        7.60      1.86 o 
   2   1  31      114.26      114.43      8.74 o 
   3   1  31       20.95       17.04     11.08 o 
   4   1  31        9.18       11.78      2.96 o 
   0   2  31      214.32      202.41     20.26 o 
   1   2  31       56.99       57.95      5.92 o 
   2   2  31        7.73        3.43      2.12 o 
   3   2  31       56.77       37.21     11.87 o 
   4   2  31       46.49       37.47     10.45 o 
   0   3  31      237.12      252.75     19.68 o 
   1   3  31      152.52      143.37      8.45 o 
   2   3  31        6.62        9.22      2.99 o 
   3   3  31       14.94       23.81      4.82 o 
   4   3  31       22.52       20.20      5.83 o 
   0   4  31       53.00       37.42      8.31 o 
   1   4  31      132.10      121.65     11.41 o 
   2   4  31       31.96       18.92      3.65 o 
   3   4  31       31.07       21.62      6.89 o 
   0   5  31       59.64       83.66     14.04 o 
   1   5  31        0.03        6.08      1.77 o 
   2   5  31       28.81       15.85      6.05 o 
   3   5  31       51.01       50.81     18.75 o 
   0   6  31       58.64       66.81      6.25 o 
   1   6  31      174.11      166.99     11.55 o 
   2   6  31       41.69       31.64      8.33 o 
   0   0  32      332.31      358.04     12.04 o 
   1   0  32      124.64      109.99     24.38 o 
   2   0  32       27.10       24.86      5.02 o 
   3   0  32      252.63      249.06     15.78 o 
   0   1  32       78.39       56.28     17.99 o 
   1   1  32       41.23       31.62      4.03 o 
   2   1  32      138.88      126.90     19.03 o 
   3   1  32       68.53       72.70     14.88 o 
   0   2  32       72.97       64.30      7.86 o 
   1   2  32       65.33       61.08      4.45 o 
   2   2  32       79.71       65.23      8.29 o 
   3   2  32      119.66      141.62     10.62 o 
   0   3  32        4.39        4.38      3.45 o 
   1   3  32       11.78       12.96      2.05 o 
   2   3  32       13.65       24.54      3.74 o 
   3   3  32       54.50       47.92      6.62 o 
   0   4  32       77.43      100.20     31.17 o 
   1   4  32       45.36       54.36     12.65 o 
   2   4  32       85.79       82.65      4.71 o 
   0   5  32       29.67       16.39      7.95 o 
   1   5  32       60.68       56.01     11.15 o 
   2   5  32        2.29        3.11      3.07 o 
   1   0  33        2.05        4.01      2.79 o 
   2   0  33        0.78        9.53      6.89 o 
   3   0  33        5.78        8.95      5.02 o 
   0   1  33      242.92      251.42     14.81 o 
   1   1  33        8.06       10.64      2.44 o 
   2   1  33       17.35       14.85      3.63 o 
   3   1  33       21.94       15.20      6.98 o 
   0   2  33        3.92        6.71      2.59 o 
   1   2  33       32.97       25.71      4.50 o 
   2   2  33      160.54      145.42     31.43 o 
   0   3  33        1.08        8.16      3.25 o 
   1   3  33       54.07       52.38      9.00 o 
   2   3  33       87.94       76.14      6.56 o 
   0   4  33       48.80       44.91      8.34 o 
   1   4  33       85.98       74.05     14.60 o 
   0   0  34        2.54       -0.84      3.16 o 
   1   0  34      114.43      100.67      5.76 o 
   0   1  34       14.78       23.48      6.15 o 
   1   1  34       83.45       66.85      9.21 o 
   2   1  34      137.57      118.53     10.95 o 
   0   2  34        2.84        1.48      2.15 o 
   1   2  34       42.88       48.87      4.66 o 
   0   3  34       32.80       32.09      5.84 o 
   1   3  34       51.41       42.01      5.59 o 
                                                 
